# Supplementary material for: Results of a previously unreported extravesical ureteroneocystostomy technique without ureteral stenting in 500 consecutive kidney transplant recipients
Source: PLoS One. 2021 Jan 11;16(1):e0244248. doi: 10.1371/journal.pone.0244248 (PMC7799771; doi:10.1371/journal.pone.0244248)
Supplement: S1 Data — (XLSX) [file pone.0244248.s001.xlsx]

## Sheet: datafile
patient_id	Recipient Age	Sex	Race_Ethnicity	BMI	Kidney_Transplant_Number	Preemptive_KT	Pretransplant_DM	Transplant_Type	Pretx_Bladder_Reconstruction	Number_Donor_Arteries	JP_Drain	DGF	Donor_Age		dialysis_time	cit	gfstat	gftime	failstat	failtime	dfgstat	dfgtime	urinary_leak1_stat	urinary_leak1_time	uvj_stenosis1_stat	uvj_stenosis1_time	lymphocele1_stat	lymphocele1_time	hematoma1_stat	hematoma1_time	ar1_stat	ar1_time	uti1_stat	uti1_time	uti2_stat	uti2_time	gfr_mo12
1	52	F	WHITE/NONHISPANIC	23.8	1			LD Kidney		2	Y	N	53		30.2259	0.716667	0	12	0	12	0	12	0	12	0	12	0	12	0	12	0	12	0	12	0	12	51.7209
2	55	M	WHITE/HISPANIC	41.4	1			DD Kidney		2	Y	N	39		71.0308	37.8	0	12	0	12	0	12	0	12	0	12	0	12	0	12	0	12	0	12	0	12	60.9956
3	36	M	WHITE/NONHISPANIC	23.3	1			LD Kidney		2	Y	N	37		24.2136	1.11667	0	12	0	12	0	12	0	12	0	12	0	12	0	12	0	12	0	12	0	12	63.7311
4	48	M	ASIAN/NONHISPANIC	26.8	1		Y	LD Kidney		1	Y	N	34		9.46201	0.483333	0	12	0	12	0	12	0	12	0	12	0	12	0	12	0	12	0	12	0	12	58.5791
5	69	M	BLACK/HISPANIC	26.9	1			DD Kidney		1	Y	N	46		120.641	34.45	0	12	0	12	0	12	0	12	0	12	0	12	0	12	0	12	0	12	0	12	46.4998
6	59	M	BLACK/NONHISPANIC	27.7	2		Y	LD Kidney		1	Y	N	27		108.649	0.883333	0	12	0	12	0	12	0	12	0	12	0	12	0	12	0	12	0	12	0	12	75.7193
7	67	F	BLACK/NONHISPANIC	25	1		Y	DD Kidney		1	Y	N	37		61.3388	41.65	0	12	0	12	0	12	0	12	0	12	0	12	0	12	0	12	0	12	0	12	59.9342
8	39	M	WHITE/NONHISPANIC	29.3	1	Y	Y	LD Kidney		1	Y	N	43		0	0.766667	0	12	0	12	0	12	0	12	0	12	0	12	0	12	0	12	0	12	0	12
9	63	F	BLACK/NONHISPANIC	40	1		Y	LD Kidney		2	N	N	51		26.4805	0.95	0	12	0	12	0	12	0	12	0	12	0	12	0	12	0	12	0	12	0	12	78.5674
10	27	F	WHITE/NONHISPANIC	24.86	1			LD Kidney		1	N	N	45		38.7023	0.883333	0	12	0	12	0	12	0	12	0	12	0	12	0	12	0	12	0	12	0	12	61.6503
11	76	M	WHITE/NONHISPANIC	31.3	1			LD Kidney		1	Y	N	48		39.1622	0.833333	0	12	0	12	0	12	0	12	0	12	0	12	0	12	0	12	0	12	0	12
12	42	M	WHITE/HISPANIC	26.6	1	Y	Y	LD Kidney		2	N	N	47		0	1.13333	0	12	0	12	0	12	0	12	0	12	0	12	0	12	0	12	0	12	0	12	61.6327
13	43	F	BLACK/NONHISPANIC	32.8	1			DD Kidney		2	Y	Y	52		63.8029	36.1	0	12	0	12	0	12	0	12	0	12	0	12	0	12	1	0.262834	0	12	0	12	26.2922
14	57	F	WHITE/HISPANIC	24	1			DD Kidney		1	Y	N	59		29.8316	25.75	0	12	0	12	0	12	0	12	0	12	0	12	0	12	0	12	1	0.985626	0	12	26.9276
15	71	M	BLACK/NONHISPANIC	25	1	Y		DD Kidney		1	N	N	59		0	31.85	0	12	0	12	0	12	0	12	0	12	0	12	0	12	0	12	0	12	0	12
16	39	M	BLACK/NONHISPANIC	25.7	1		Y	DD Kidney		1	Y	N	27		72.115	54.75	0	12	0	12	0	12	0	12	0	12	0	12	0	12	0	12	0	12	0	12	61.5419
17	68	M	BLACK/NONHISPANIC	34.7	1		Y	DD Kidney		2	Y	N	32		68.2382	36.5667	0	12	0	12	0	12	0	12	0	12	0	12	0	12	0	12	0	12	0	12	105.639
18	52	F	BLACK/NONHISPANIC	18.34	2			DD Kidney		1	Y	N	55		64.2957	32.9833	0	12	0	12	0	12	0	12	0	12	0	12	0	12	0	12	0	12	0	12	66.5941
19	82	M	BLACK/HISPANIC	20.2	1			DD Kidney		1	N	N	55		47.3429	35.55	0	12	0	12	0	12	0	12	0	12	0	12	0	12	0	12	0	12	0	12
20	74	F	WHITE/HISPANIC	26.01	1			DD Kidney		1	Y	N	49		20.271	28.3	0	12	0	12	0	12	0	12	0	12	0	12	0	12	0	12	0	12	0	12	44.3149
21	49	F	BLACK/NONHISPANIC	25.16	1		Y	DD Kidney		2	Y	N	49		62.2916	31.2667	0	12	0	12	0	12	0	12	0	12	0	12	0	12	0	12	0	12	0	12	50.8116
22	29	M	WHITE/HISPANIC	27.69	2	Y		LD Kidney		1	N	N	26		0	0.716667	0	12	0	12	0	12	0	12	0	12	0	12	0	12	0	12	0	12	0	12	114.208
23	54	F	WHITE/NONHISPANIC	29	1	Y		LD Kidney		1	Y	N	60		0	1.13333	0	12	0	12	0	12	0	12	0	12	0	12	0	12	0	12	0	12	0	12
24	70	M	WHITE/NONHISPANIC	23.6	1			DD Kidney		2	N	N	33		113.676	32.9833	0	12	0	12	0	12	0	12	0	12	0	12	0	12	0	12	0	12	0	12	89.8751
25	28	M	WHITE/NONHISPANIC	24	1	Y		LD Kidney		1	N	N	37		0	0.766667	0	12	0	12	0	12	0	12	0	12	0	12	0	12	0	12	0	12	0	12
26	46	F	WHITE/HISPANIC	25	1			LD Kidney		2	N	N	38		15.9671	1.16667	0	12	0	12	0	12	0	12	0	12	0	12	0	12	0	12	0	12	0	12	108.894
27	44	M	WHITE/HISPANIC	33	1			DD Kidney		1	N	N	21		91.2033	17.3167	0	12	0	12	0	12	0	12	0	12	0	12	0	12	0	12	0	12	0	12	72.5913
28	46	M	WHITE/HISPANIC	24.1	1			LD Kidney		1	N	N	40		17.9713	0.683333	0	12	0	12	0	12	0	12	0	12	0	12	0	12	1	0.131417	0	12	0	12	109.239
29	69	F	WHITE/NONHISPANIC	34.5	1	Y	Y	DD Kidney		2	N	N	29		0	36.7833	1	8.64066	1	8.64066	0	8.64066	0	8.64066	0	8.64066	0	8.64066	0	8.64066	0	8.64066	1	5.42094	0	8.64066
30	40	M	WHITE/HISPANIC	21	1			LD Kidney		1	N	N	59		6.34086	1.36667	0	12	0	12	0	12	0	12	0	12	0	12	0	12	0	12	0	12	0	12	81.1546
31	62	M	BLACK/NONHISPANIC	25.7	1			DD Kidney/LIVER		1	Y	N	65		22.8008	10.9833	0	12	0	12	0	12	0	12	0	12	0	12	0	12	0	12	0	12	0	12	42.0023
32	64	F	WHITE/NONHISPANIC	36	1			DD Kidney		1	Y	N	21		106.875	31.3	0	12	0	12	0	12	0	12	0	12	0	12	0	12	0	12	0	12	0	12	91.2145
33	45	F	WHITE/NONHISPANIC	29.3	1		Y	DD Kidney/LIVER		1	N	Y	47		48.1971	10.0167	0	12	0	12	0	12	0	12	0	12	0	12	0	12	0	12	0	12	0	12	97.4654
34	70	F	WHITE/HISPANIC	23.6	1	Y	Y	LD Kidney		1	N	N	39		0	0.7	0	12	0	12	0	12	0	12	0	12	0	12	0	12	0	12	0	12	0	12	97.6867
35	48	F	BLACK/NONHISPANIC	25.6	1			DD Kidney		2	Y	N	47		197.257	44.75	0	12	0	12	0	12	0	12	0	12	0	12	0	12	1	1.54415	0	12	0	12	68.4918
36	71	M	WHITE/HISPANIC	23	1			LD Kidney		2	N	N	46		8.27926	1.21667	0	12	0	12	0	12	0	12	0	12	0	12	0	12	0	12	0	12	0	12	92.1519
37	61	M	WHITE/HISPANIC	18	1			DD Kidney		2	Y	N	26		299.269	22.6833	0	12	0	12	0	12	0	12	0	12	0	12	0	12	0	12	0	12	0	12	80.3067
38	60	F	BLACK/NONHISPANIC	29	1		Y	DD Kidney		1	Y	N	66		179.483	28.55	0	12	0	12	0	12	0	12	0	12	0	12	0	12	0	12	0	12	0	12	42.5819
39	51	F	BLACK/NONHISPANIC	31	1			LD Kidney		1	N	N	51		12.9117	1.01667	0	12	0	12	0	12	0	12	0	12	0	12	0	12	0	12	0	12	0	12
40	46	F	WHITE/NONHISPANIC	23.5	3			LD Kidney		1	N	N	52		10.4148	0.75	0	12	0	12	0	12	0	12	0	12	0	12	0	12	0	12	1	1.34702	1	5.68378	83.0323
41	3	M	WHITE/NONHISPANIC	14.06	1			DD Kidney		1	N	N	18		33.7413	27	0	12	0	12	0	12	0	12	0	12	0	12	0	12	0	12	1	6.11088	1	6.96509	187.523
42	59	M	WHITE/NONHISPANIC	19	1		Y	LD Kidney		1	N	N	33		5.94661	0.816667	0	12	0	12	0	12	0	12	0	12	0	12	0	12	0	12	0	12	0	12	81.4429
43	11	F	ASIAN/NONHISPANIC	15.1	1			DD Kidney		1	N	N	17		12.4846	24.8333	0	12	0	12	0	12	0	12	0	12	0	12	0	12	0	12	0	12	0	12	139.245
44	34	F	BLACK/NONHISPANIC	29	1			DD Kidney		2	N	N	9		97.2156	42.2333	0	12	0	12	0	12	0	12	0	12	0	12	1	0.164271	0	12	1	0.788501	0	12	75.57
45	55	M	WHITE/NONHISPANIC	24.6	1			DD Kidney/LIVER		1	Y	N	23		47.8029	22.5	0	12	0	12	0	12	0	12	0	12	0	12	0	12	0	12	0	12	0	12	95.143
46	36	F	BLACK/NONHISPANIC	23	1	Y		LD Kidney		1	N	N	24		0	0.566667	0	12	0	12	0	12	0	12	0	12	0	12	0	12	0	12	0	12	0	12	98.9493
47	41	M	WHITE/NONHISPANIC	29	1			DD Kidney		1	N	N	25		75.4661	27.6667	0	12	0	12	0	12	0	12	0	12	0	12	0	12	0	12	0	12	0	12	93.55
48	65	F	BLACK/NONHISPANIC	26	1			DD Kidney		1	N	N	27		47.7043	23.5333	0	12	0	12	0	12	0	12	0	12	0	12	0	12	1	5.48665	0	12	0	12	37.229
49	67	M	BLACK/NONHISPANIC	25	1		Y	DD Kidney		1	N	Y	59		84.0082	27.3	0	12	0	12	0	12	0	12	0	12	0	12	0	12	0	12	0	12	0	12	69.4761
50	62	M	WHITE/NONHISPANIC	32.23	1		Y	DD Kidney		1	N	N	61		49.0185	31.5833	0	12	0	12	0	12	0	12	0	12	0	12	0	12	0	12	0	12	0	12	53.0924
51	67	M	WHITE/NONHISPANIC	26.1	1	Y	Y	LD Kidney		1	N	N	40		0	1.1	0	12	0	12	0	12	0	12	0	12	0	12	0	12	0	12	0	12	0	12	67.134
52	34	F	WHITE/NONHISPANIC	18.5	1			LD Kidney		1	N	N	34		28.0246	0.65	0	12	0	12	0	12	0	12	0	12	0	12	0	12	0	12	0	12	0	12	105.295
53	54	F	BLACK/NONHISPANIC	17.6	1			DD Kidney		1	N	N	40		101.027	19.9833	0	12	0	12	0	12	0	12	0	12	0	12	0	12	0	12	0	12	0	12	53.6563
54	60	M	BLACK/NONHISPANIC	21.8	1			DD Kidney		1	N	N	25		14.1602	13.0167	0	12	0	12	0	12	0	12	0	12	0	12	0	12	0	12	0	12	0	12
55	52	M	BLACK/NONHISPANIC	22.7	1			DD Kidney		2	N	N	66		72.2136	14.5333	0	12	0	12	0	12	0	12	0	12	0	12	0	12	0	12	0	12	0	12	55.3335
56	30	M	BLACK/NONHISPANIC	22.98	1			DD Kidney		1	Y	N	17		82.1684	33.35	0	12	0	12	0	12	0	12	0	12	0	12	0	12	0	12	0	12	0	12	57.6303
57	41	M	WHITE/NONHISPANIC	26.3	1			DD Kidney		2	Y	N	38		126.16	21.8167	0	12	0	12	0	12	0	12	0	12	0	12	0	12	0	12	0	12	0	12	56.6073
58	62	F	BLACK/NONHISPANIC	31.1	1		Y	DD Kidney		2	Y	Y	38		114.201	25.15	0	12	0	12	0	12	0	12	0	12	0	12	0	12	0	12	0	12	0	12	69.6582
59	24	M	BLACK/HISPANIC	32.5	1			DD Kidney		1	N	Y	25		66.3655	40.15	1	0.0657084	1	0.0657084	0	0.0657084	0	0.0657084	0	0.0657084	0	0.0657084	1	0.0657084	0	0.0657084	0	0.0657084	0	0.0657084
60	39	M	WHITE/NONHISPANIC	26.1	2			DD Kidney		1	Y	N	54		105.462	20.9	0	12	0	12	0	12	0	12	0	12	0	12	0	12	0	12	0	12	0	12	51.9199
61	54	F	WHITE/NONHISPANIC	26.8	1		Y	DD Kidney		1	Y	N	43		54.4394	32.2167	1	0.689938	1	0.689938	0	0.689938	1	0.525667	0	0.689938	0	0.689938	0	0.689938	0	0.689938	0	0.689938	0	0.689938
62	55	F	BLACK/NONHISPANIC	30.1	1			DD Kidney		1	N	N	39		73.0021	32.9833	0	12	0	12	0	12	0	12	0	12	0	12	0	12	0	12	0	12	0	12	62.4496
63	66	M	BLACK/NONHISPANIC	23.8	1		Y	DD Kidney		1	Y	N	51		91.2361	25.3333	0	12	0	12	0	12	0	12	0	12	0	12	0	12	0	12	0	12	0	12	50.9097
64	49	F	WHITE/NONHISPANIC	22.2	1	Y		DD Kidney/LIVER		1	Y	N	53		0	32.05	0	12	0	12	0	12	0	12	0	12	0	12	0	12	0	12	1	10.1848	0	12	65.0615
65	61	F	WHITE/HISPANIC	26.2	1		Y	DCD Kidney		1	N	N	29		55.2608	25.15	0	12	0	12	0	12	0	12	0	12	0	12	0	12	0	12	0	12	0	12	53.9381
66	22	F	BLACK/NONHISPANIC	27.38	1			DD Kidney		1	N	N	29		47.2772	21.9333	0	12	0	12	0	12	0	12	0	12	0	12	0	12	0	12	0	12	0	12	92.2576
67	65	M	BLACK/NONHISPANIC	18.36	1		Y	DD Kidney		1	N	N	65		69.9138	43.7167	0	12	0	12	0	12	0	12	0	12	0	12	0	12	0	12	0	12	0	12	44.4639
68	28	M	WHITE/HISPANIC	32.9	1			DD Kidney		3	N	N	30		61.1088	19.0833	0	12	0	12	0	12	0	12	0	12	0	12	0	12	1	11.499	0	12	0	12	62.0201
69	58	M	BLACK/NONHISPANIC	22.8	1		Y	DD Kidney		1	N	N	49		74.2177	39.25	0	12	0	12	0	12	0	12	0	12	0	12	0	12	0	12	1	11.8932	0	12	41.119
70	62	F	BLACK/NONHISPANIC	24	1			DD Kidney/LIVER		1	Y	N	26		1.80698	12.6333	0	12	0	12	0	12	0	12	0	12	0	12	0	12	0	12	0	12	0	12	68.8252
71	65	M	BLACK/NONHISPANIC	26.5	1		Y	DD Kidney		1	Y	Y	31		32.7556	18.7333	0	12	0	12	0	12	0	12	0	12	0	12	1	0.459959	0	12	0	12	0	12
72	50	M	BLACK/NONHISPANIC	27.7	1		Y	DD Kidney		1	Y	N	47		105.101	26.9167	0	12	0	12	0	12	0	12	0	12	0	12	0	12	1	4.86242	0	12	0	12	61.5884
73	68	F	WHITE/HISPANIC	33.9	1		Y	DD Kidney		1	Y	N	60		81.0842	21.1167	0	12	0	12	0	12	0	12	0	12	0	12	0	12	0	12	0	12	0	12	57.6214
74	77	F	BLACK/NONHISPANIC	26.5	3			DD Kidney		2	N	N	47		21.1253	31.1	0	12	0	12	0	12	0	12	0	12	0	12	0	12	0	12	0	12	0	12	62.6918
75	62	M	BLACK/NONHISPANIC	26.6	1		Y	DD Kidney		1	Y	N	60		49.1499	34.2	0	12	0	12	0	12	0	12	0	12	0	12	0	12	1	8.73922	0	12	0	12	92.4239
76	9	M	BLACK/NONHISPANIC	16.3	1	Y		DD Kidney		1	Y	N	22		0	15.3333	0	12	0	12	0	12	0	12	1	6.11088	0	12	0	12	0	12	1	5.94661	0	12	134.114
77	4	M	WHITE/HISPANIC	21.1	1			DD Kidney		1	N	N	29		45.2731	21.5167	0	12	0	12	0	12	0	12	0	12	0	12	0	12	0	12	0	12	0	12	182.684
78	18	F	WHITE/HISPANIC	20.4	1			DD Kidney		1	N	N	29		18.2998	25.9667	0	12	0	12	0	12	0	12	0	12	0	12	0	12	0	12	0	12	0	12	133.298
79	55	F	BLACK/NONHISPANIC	24.7	1			DD Kidney		1	Y	N	51		117.782	36.6167	0	12	0	12	0	12	0	12	0	12	0	12	0	12	0	12	0	12	0	12	22.626
80	35	M	BLACK/NONHISPANIC	22	2			DD Kidney		1	N	N	22		57.8891	21.7167	0	12	0	12	0	12	0	12	0	12	0	12	0	12	0	12	0	12	0	12	81.3574
81	50	M	WHITE/HISPANIC	28.2	1			DD Kidney/LIVER		1	Y	N	44		12.7803	8.48333	0	12	0	12	0	12	0	12	0	12	0	12	0	12	0	12	0	12	0	12	69.5953
82	28	F	WHITE/HISPANIC	19.5	1			DD Kidney		1	N	N	38		105.955	26.1	0	12	0	12	0	12	0	12	0	12	0	12	0	12	0	12	0	12	0	12	68.0096
83	67	M	BLACK/NONHISPANIC	25.2	1		Y	DD Kidney		1	N	N	38		96.9856	20.8667	0	12	0	12	0	12	0	12	0	12	0	12	0	12	0	12	0	12	0	12	59.4103
84	17	F	WHITE/HISPANIC	24	1			DD Kidney		1	N	N	24		1.08419	25.0333	0	12	0	12	0	12	0	12	0	12	0	12	0	12	1	0.919918	0	12	0	12	60.0364
85	58	F	WHITE/NONHISPANIC	25.5	1			LD Kidney		1	N	N	22.8		14.5873	1.03333	0	12	0	12	0	12	0	12	0	12	0	12	0	12	0	12	0	12	0	12	70.2122
86	61	F	WHITE/NONHISPANIC	20.7	1	Y		DD Kidney		1	N	N	36		0	27.35	0	12	0	12	0	12	0	12	0	12	0	12	0	12	0	12	0	12	0	12	44.0739
87	49	M	BLACK/NONHISPANIC	34.3	1			DD Kidney		2	Y	Y	56		118.604	16.4667	0	12	0	12	0	12	0	12	0	12	0	12	0	12	0	12	0	12	0	12	68.0048
88	42	M	WHITE/HISPANIC	28.3	1			DD Kidney		1	N	N	48		92.7474	21.2333	0	12	0	12	0	12	0	12	0	12	0	12	0	12	0	12	0	12	0	12	73.6183
89	31	F	BLACK/NONHISPANIC	22.5	1			DD Kidney		2	N	N	28		59.2361	23.4	0	12	0	12	0	12	0	12	0	12	0	12	0	12	0	12	1	11.5975	0	12	102.486
90	43	F	BLACK/NONHISPANIC	33.7	1			DD Kidney		1	N	N	28		89.2649	25.5167	0	12	0	12	0	12	0	12	0	12	0	12	0	12	0	12	0	12	0	12	142.743
91	38	F	BLACK/NONHISPANIC	34	1			DD Kidney		1	N	N	39		71.3593	15.8667	0	12	0	12	0	12	0	12	0	12	0	12	0	12	0	12	0	12	0	12	75.1244
92	36	F	BLACK/NONHISPANIC	38.7	1			DD Kidney		1	N	N	39		107.368	10.3333	0	12	0	12	0	12	0	12	0	12	0	12	0	12	0	12	0	12	0	12	140.168
93	47	F	WHITE/HISPANIC	28.1	1		Y	LD Kidney		1	N	N	28		17.4784	0.666667	0	12	0	12	0	12	0	12	0	12	0	12	0	12	0	12	0	12	0	12	112.636
94	67	F	BLACK/NONHISPANIC	26.4	1		Y	DD Kidney		1	N	N	49		83.4168	14.7833	0	12	0	12	0	12	0	12	0	12	0	12	0	12	0	12	0	12	0	12	103.513
95	69	M	BLACK/NONHISPANIC	29	1			DD Kidney		1	Y	N	63		67.5483	21.9833	0	12	0	12	0	12	0	12	0	12	0	12	0	12	0	12	0	12	0	12	36.9419
96	60	M	BLACK/NONHISPANIC	26.6	1			DD Kidney		1	N	N	55		83.6797	29.4	0	12	0	12	0	12	0	12	0	12	0	12	0	12	0	12	0	12	0	12	96.0492
97	65	F	WHITE/NONHISPANIC	21.4	1			LD Kidney		1	N	N	31		3.38398	0.683333	0	12	0	12	0	12	0	12	0	12	0	12	0	12	0	12	0	12	0	12	95.8164
98	55	M	BLACK/NONHISPANIC	24.8	1		Y	DD Kidney		2	Y	N	29		27.8932	15.9	0	12	0	12	0	12	0	12	0	12	0	12	0	12	0	12	0	12	0	12	58.5182
99	45	M	BLACK/NONHISPANIC	33.9	1			DD Kidney		1	N	N	28		72.0493	23.4667	0	12	0	12	0	12	0	12	0	12	0	12	0	12	0	12	0	12	0	12	74.4515
100	53	M	BLACK/NONHISPANIC	24.5	1	Y		DD Kidney/HEART		1	Y	N	28		0	18.7	0	12	0	12	0	12	0	12	0	12	0	12	0	12	0	12	1	0.821355	0	12	55.7776
101	54	M	BLACK/NONHISPANIC	36	1	Y	Y	LD Kidney		2	N	N	35		0	1.13333	0	12	0	12	0	12	0	12	0	12	0	12	0	12	0	12	0	12	0	12	73.9337
102	52	M	WHITE/NONHISPANIC	37.9	1			LD Kidney		1	N	N	50.7		11.1704	0.633333	0	12	0	12	0	12	0	12	0	12	0	12	0	12	0	12	0	12	0	12	84.5248
103	62	F	BLACK/NONHISPANIC	34	1	Y	Y	DD Kidney		1	N	N	39		0	43.1667	0	12	0	12	0	12	0	12	0	12	0	12	0	12	0	12	0	12	0	12	38.8748
104	68	F	WHITE/NONHISPANIC	24.2	1			DD Kidney/LIVER		1	Y	N	46		0.0657084	9.58333	0	0.657084	1	0.657084	1	0.657084	0	0.657084	0	0.657084	0	0.657084	0	0.657084	0	0.657084	0	0.657084	0	0.657084
105	52	F	WHITE/HISPANIC	31.9	1	Y		LD Kidney		2	Y	N	40		0	2.55	0	12	0	12	0	12	0	12	0	12	0	12	0	12	0	12	0	12	0	12	73.2347
106	53	F	WHITE/HISPANIC	24.1	1			LD Kidney		1	Y	N	50		18.7269	0.766667	0	12	0	12	0	12	0	12	0	12	0	12	0	12	0	12	0	12	0	12	72.7221
107	61	M	WHITE/HISPANIC	26.4	1		Y	LD Kidney		1	Y	N	53		24.0821	0.9	0	12	0	12	0	12	0	12	0	12	0	12	0	12	0	12	1	1.1499	1	3.02259	71.5662
108	50	M	WHITE/HISPANIC	23	1			LD Kidney		1	N	N	33		13.2731	0.65	0	12	0	12	0	12	0	12	0	12	0	12	0	12	0	12	0	12	0	12	111.942
109	65	F	BLACK/NONHISPANIC	21	1			DD Kidney		1	N	N	52		73.2649	25.6167	0	12	0	12	0	12	0	12	0	12	0	12	0	12	0	12	0	12	0	12	104.978
110	52	M	BLACK/NONHISPANIC	27	1			DD Kidney		1	N	N	52		94.2916	28.15	0	12	0	12	0	12	0	12	0	12	0	12	0	12	0	12	0	12	0	12	79.5356
111	47	F	WHITE/HISPANIC	26.5	1	Y		LD Kidney		1	N	N	46		0	0.833333	0	12	0	12	0	12	0	12	0	12	0	12	0	12	0	12	0	12	0	12	87.4609
112	37	F	WHITE/NONHISPANIC	19	2	Y	Y	LD Kidney		2	N	N	47		0	1.23333	0	12	0	12	0	12	0	12	0	12	0	12	0	12	0	12	0	12	0	12	47.6967
113	60	M	BLACK/NONHISPANIC	25.3	1		Y	DD Kidney		2	Y	N	43		85.3224	38.75	0	12	0	12	0	12	0	12	0	12	0	12	0	12	0	12	0	12	0	12	109.527
114	44	F	WHITE/HISPANIC	20	1			LD Kidney		2	N	N	19		45.7659	1.06667	0	12	0	12	0	12	0	12	0	12	0	12	0	12	0	12	0	12	0	12	71.6533
115	46	F	BLACK/NONHISPANIC	22	1	Y		LD Kidney		1	N	N	25		0	0.5	0	12	0	12	0	12	0	12	0	12	0	12	0	12	0	12	0	12	0	12	122.928
116	61	M	BLACK/NONHISPANIC	24	1			DD Kidney		2	N	N	26		17.7741	34.15	0	12	0	12	0	12	0	12	0	12	0	12	0	12	0	12	0	12	0	12	105.72
117	18	M	WHITE/HISPANIC	22.7	1			DD Kidney		1	N	N	34		25.7577	14.4667	0	12	0	12	0	12	0	12	0	12	0	12	0	12	0	12	0	12	0	12	84.5744
118	62	M	WHITE/HISPANIC	37	1		Y	DD Kidney		1	N	Y	34		61.7659	18.75	0	12	0	12	0	12	0	12	0	12	0	12	0	12	0	12	0	12	0	12	78.791
119	68	M	WHITE/HISPANIC	28	1		Y	DD Kidney		1	N	N	59		85.7823	21.1167	0	12	0	12	0	12	0	12	0	12	0	12	0	12	0	12	0	12	0	12	87.6453
120	57	M	BLACK/NONHISPANIC	31	1		Y	DD Kidney		1	N	N	59		54.308	26.6333	0	12	0	12	0	12	0	12	0	12	0	12	0	12	0	12	0	12	0	12	83.4706
121	46	M	WHITE/HISPANIC	23	1			DD Kidney		1	N	N	47		113.84	8.66667	0	12	0	12	0	12	0	12	0	12	0	12	0	12	0	12	0	12	0	12	88.1634
122	50	F	BLACK/NONHISPANIC	25	1			DD Kidney		1	N	Y	47		97.8398	13.4667	0	12	0	12	0	12	0	12	0	12	0	12	0	12	0	12	0	12	0	12	60.1857
123	52	F	WHITE/HISPANIC	37	1			DD Kidney		1	N	N	21		20.3039	29.3667	0	12	0	12	0	12	0	12	0	12	0	12	0	12	0	12	0	12	0	12	91.295
124	32	F	WHITE/HISPANIC	23	2			DD Kidney		2	N	N	18		38.3737	38.45	0	12	0	12	0	12	0	12	0	12	0	12	0	12	0	12	1	2.43121	1	4.13963	77.9552
125	30	F	BLACK/NONHISPANIC	19.1	1			DD Kidney		2	N	N	38		99.154	25.0167	0	12	0	12	0	12	0	12	0	12	0	12	0	12	1	2.52977	0	12	0	12	101.793
126	61	M	BLACK/NONHISPANIC	28.4	1			DD Kidney		1	N	N	34		63.1786	40.9333	0	12	0	12	0	12	0	12	0	12	0	12	0	12	0	12	0	12	0	12	64.1781
127	61	F	WHITE/NONHISPANIC	24	1	Y		DD Kidney		1	N	N	50		0	22.3833	0	12	0	12	0	12	0	12	0	12	0	12	0	12	0	12	0	12	0	12	95.9445
128	71	F	WHITE/HISPANIC	26	1			DD Kidney		1	N	N	50		51.384	18.8333	0	12	0	12	0	12	0	12	0	12	0	12	0	12	0	12	0	12	0	12	58.5362
129	50	M	WHITE/HISPANIC	28.1	1			DD Kidney		1	Y	N	33		231.359	14.1167	0	12	0	12	0	12	0	12	0	12	0	12	0	12	0	12	0	12	0	12	76.4741
130	65	M	BLACK/NONHISPANIC	28	1		Y	DD Kidney		2	N	N	27		25.462	29.4833	0	12	0	12	0	12	0	12	0	12	0	12	0	12	0	12	0	12	0	12	53.6932
131	64	M	WHITE/HISPANIC	29	1			DD Kidney		1	N	N	38		135.392	40.0167	0	12	0	12	0	12	0	12	0	12	0	12	0	12	0	12	0	12	0	12	51.4615
132	62	M	BLACK/NONHISPANIC	29	1			DD Kidney		1	N	N	27		51.4168	26.85	0	12	0	12	0	12	0	12	0	12	0	12	0	12	0	12	0	12	0	12
133	76	M	BLACK/NONHISPANIC	31.6	1		Y	DD Kidney		1	N	Y	44		63.8357	25.0333	0	12	0	12	0	12	0	12	0	12	0	12	0	12	0	12	0	12	0	12	81.7855
134	64	M	ASIAN/NONHISPANIC	24	1		Y	LD Kidney		1	N	N	30		129.051	0.6	0	12	0	12	0	12	0	12	0	12	0	12	0	12	0	12	0	12	0	12	60.6251
135	74	M	WHITE/HISPANIC	24	1			LD Kidney		1	N	N	22		11.1047	0.783333	0	12	0	12	0	12	0	12	0	12	0	12	0	12	0	12	0	12	0	12	50.541
136	32	F	BLACK/NONHISPANIC	22.5	1			DD Kidney		1	N	N	21		76.2875	26.3	0	12	0	12	0	12	0	12	0	12	0	12	0	12	0	12	0	12	0	12	84.9709
137	75	M	BLACK/NONHISPANIC	35.4	1		Y	DD Kidney		1	Y	Y	56		103.392	29.1333	0	12	0	12	0	12	0	12	0	12	0	12	0	12	0	12	0	12	0	12	51.669
138	64	M	WHITE/HISPANIC	34.6	1		Y	DD Kidney		2	Y	Y	57		72.5421	42.05	0	12	0	12	0	12	0	12	0	12	0	12	0	12	0	12	1	2.13552	0	12	43.8829
139	68	F	WHITE/HISPANIC	34	1			DD Kidney		1	N	N	46		64.4928	29.5667	0	12	0	12	0	12	0	12	0	12	0	12	0	12	0	12	0	12	0	12	67.2519
140	75	M	BLACK/NONHISPANIC	36.6	1		Y	DD Kidney		2	Y	N	46		64.4928	25	0	12	0	12	0	12	0	12	0	12	0	12	0	12	0	12	0	12	0	12	75.1763
141	68	M	WHITE/NONHISPANIC	24	2	Y		DD Kidney		2	N	N	32		0	33.75	0	12	0	12	0	12	0	12	0	12	0	12	0	12	0	12	0	12	0	12	97.4428
142	41	M	WHITE/HISPANIC	27	3			DD Kidney		1	N	N	26		160.526	21.5333	0	12	0	12	0	12	0	12	0	12	0	12	0	12	0	12	0	12	0	12	93.55
143	59	M	WHITE/NONHISPANIC	32.1	1			DD Kidney/LIVER		1	N	Y	35		40.7064	12.1833	0	12	0	12	0	12	0	12	0	12	0	12	0	12	0	12	0	12	0	12	54.2231
144	62	M	WHITE/HISPANIC	24.8	1			DD Kidney		1	Y	N	35		100.764	15.6167	0	12	0	12	0	12	0	12	0	12	0	12	0	12	0	12	0	12	0	12	5.91415
145	52	F	BLACK/NONHISPANIC	21.9	1			DD Kidney		2	Y	N	35		88.7392	10.75	0	12	0	12	0	12	0	12	0	12	0	12	0	12	0	12	0	12	0	12	100.911
146	63	M	WHITE/HISPANIC	21	1			DD Kidney/LIVER		1	N	N	46		4.79671	9.18333	0	12	0	12	0	12	0	12	0	12	0	12	0	12	0	12	0	12	0	12	42.9081
147	60	F	WHITE/NONHISPANIC	39.2	2			DD Kidney		1	N	N	37		28.7803	33.6667	0	12	0	12	0	12	0	12	0	12	0	12	0	12	0	12	0	12	0	12	69.2327
148	69	M	WHITE/NONHISPANIC	28.4	1	Y		LD Kidney		1	N	N	36		0	0.983333	0	12	0	12	0	12	0	12	0	12	0	12	0	12	0	12	0	12	0	12	86.2316
149	59	F	BLACK/NONHISPANIC	24	1			DD Kidney		1	N	N	53		64.9856	22.5	0	12	0	12	0	12	0	12	0	12	0	12	0	12	0	12	0	12	0	12	13.7681
150	63	F	BLACK/NONHISPANIC	28.9	1			DD Kidney		1	N	N	23		17.117	13.2333	0	12	0	12	0	12	0	12	0	12	0	12	0	12	0	12	0	12	0	12	110.8
151	64	M	WHITE/NONHISPANIC	35.6	1			DD Kidney/LIVER		1	N	N	24		9.29774	9.33333	0	12	0	12	0	12	0	12	0	12	0	12	0	12	0	12	0	12	0	12	70.0738
152	35	F	WHITE/NONHISPANIC	20.9	1	Y		DD Kidney/ITX		1	N	N	11		0	8.75	0	12	0	12	0	12	0	12	0	12	0	12	0	12	0	12	0	12	0	12	124.914
153	50	F	WHITE/HISPANIC	23.8	1			DD Kidney		1	N	N	54		209.708	34.35	0	12	0	12	0	12	0	12	0	12	0	12	0	12	0	12	1	8.80493	0	12	35.4313
154	34	F	BLACK/NONHISPANIC	20.3	1			DD Kidney		1	N	N	15		53.7823	21.1833	0	12	0	12	0	12	0	12	0	12	0	12	0	12	1	1.77413	0	12	0	12	93.7937
155	41	F	BLACK/NONHISPANIC	31.9	1			LD Kidney		2	N	N	51		41.922	1.71667	0	12	0	12	0	12	0	12	0	12	0	12	0	12	1	1.08419	1	1.60986	0	12	63.4788
156	62	M	WHITE/NONHISPANIC	36.5	1		Y	DD Kidney		1	Y	N	53		60.9774	29.6167	0	12	0	12	0	12	0	12	0	12	0	12	0	12	0	12	0	12	0	12	44.1739
157	16	M	WHITE/HISPANIC	20.6	1			DD Kidney		1	N	N	22		41.9548	20.9833	0	12	0	12	0	12	0	12	1	0.591376	0	12	0	12	0	12	0	12	0	12	84.9354
158	42	M	BLACK/NONHISPANIC	27	1			DD Kidney		2	N	Y	38		125.963	26.5333	0	12	0	12	0	12	0	12	0	12	0	12	0	12	0	12	0	12	0	12	57.6353
159	60	M	BLACK/NONHISPANIC	22.6	1			DD Kidney		1	N	N	40		186.053	16.1333	0	12	0	12	0	12	0	12	0	12	0	12	0	12	0	12	0	12	0	12	92.6107
160	54	F	BLACK/NONHISPANIC	18.7	1			DD Kidney		1	N	N	40		114.07	19.9833	0	12	0	12	0	12	0	12	0	12	0	12	0	12	0	12	0	12	0	12	74.5856
161	8	F	WHITE/HISPANIC	15	1			LD Kidney		1	N	N	29		15.3758	0.883333	0	12	0	12	0	12	0	12	0	12	0	12	0	12	0	12	0	12	0	12	126.394
162	32	F	WHITE/HISPANIC	24.6	1			DD Kidney		1	N	N	25		66.1027	20.6333	0	12	0	12	0	12	0	12	0	12	0	12	0	12	0	12	1	0.591376	0	12	85.4277
163	43	F	BLACK/NONHISPANIC	34	1			DD Kidney		1	N	Y	25		78.1273	9.75	0	12	0	12	0	12	0	12	0	12	0	12	0	12	0	12	1	2.92402	0	12	60.1989
164	68	F	WHITE/NONHISPANIC	39.7	1			DD Kidney		1	Y	Y	59		97.7741	23.7	0	12	0	12	0	12	0	12	0	12	0	12	0	12	0	12	0	12	0	12	93.301
165	78	F	BLACK/NONHISPANIC	26.5	1			DD Kidney		2	N	N	59		65.1499	45.8667	0	12	0	12	0	12	0	12	0	12	0	12	0	12	0	12	0	12	0	12	97.6886
166	50	M	WHITE/HISPANIC	28.3	1			DD Kidney		1	N	N	36		34.2669	33.9667	0	12	0	12	0	12	0	12	0	12	0	12	0	12	0	12	1	1.05133	0	12	131.025
167	63	M	WHITE/HISPANIC	33.5	1			LD Kidney		1	N	N	49		54.3409	0.233333	0	12	0	12	0	12	0	12	0	12	0	12	0	12	0	12	0	12	0	12	68.3091
168	54	M	BLACK/NONHISPANIC	24.9	1			DD Kidney		1	N	N	56		102.374	26.2	0	12	0	12	0	12	0	12	0	12	0	12	0	12	0	12	0	12	0	12	52.9761
169	68	M	WHITE/NONHISPANIC	36.7	1			DD Kidney		3	N	Y	56		66.4312	37.5167	0	12	0	12	0	12	0	12	0	12	0	12	0	12	0	12	0	12	0	12	36.579
170	62	M	WHITE/NONHISPANIC	24.4	1	Y		LD Kidney		1	N	N	58		0	0.333333	0	12	0	12	0	12	0	12	0	12	0	12	0	12	0	12	0	12	0	12	43.8485
171	62	M	WHITE/NONHISPANIC	29	1		Y	DD Kidney		2	N	N	21		19.6797	17.2333	0	12	0	12	0	12	0	12	0	12	0	12	0	12	0	12	0	12	0	12	57.0069
172	65	F	BLACK/NONHISPANIC	35	1		Y	DD Kidney		1	N	N	46		99.7454	42	0	12	0	12	0	12	0	12	0	12	0	12	0	12	0	12	0	12	0	12	79.605
173	69	M	WHITE/HISPANIC	23.9	1		Y	DD Kidney		1	N	N	45		78.8501	26.05	0	12	0	12	0	12	0	12	0	12	0	12	0	12	0	12	0	12	0	12	67.6553
174	70	M	WHITE/NONHISPANIC	34.6	1		Y	DD Kidney		1	N	N	45		74.9076	21.7	0	12	0	12	0	12	0	12	0	12	0	12	0	12	0	12	1	0.591376	0	12	114.908
175	62	M	BLACK/NONHISPANIC	28	1		Y	DD Kidney		1	N	Y	32		20.501	29.8833	0	12	0	12	0	12	1	2.85832	0	12	0	12	0	12	0	12	0	12	0	12	92.4239
176	53	M	BLACK/NONHISPANIC	28.5	1		Y	DD Kidney		1	Y	N	34		83.9425	26.0167	0	12	0	12	0	12	0	12	0	12	0	12	0	12	0	12	0	12	0	12	87.74
177	47	M	BLACK/NONHISPANIC	28.1	1			DD Kidney		1	N	N	34		79.5072	21.1833	0	12	0	12	0	12	0	12	0	12	0	12	0	12	1	0.887064	0	12	0	12	68.3718
178	27	M	BLACK/NONHISPANIC	35.2	1			DD Kidney		3	N	Y	36		98.1684	21.35	0	12	0	12	0	12	0	12	0	12	0	12	0	12	0	12	0	12	0	12	43.1749
179	67	M	BLACK/NONHISPANIC	26.9	1		Y	DD Kidney		1	N	N	41		26.9076	29.6167	0	12	0	12	0	12	0	12	0	12	0	12	0	12	0	12	0	12	0	12	88.167
180	10	F	BLACK/NONHISPANIC	16.7	1			LD Kidney		1	N	N	41		20.2382	0.7	0	12	0	12	0	12	0	12	0	12	0	12	0	12	0	12	0	12	0	12	157.505
181	70	M	BLACK/NONHISPANIC	24.4	1			DD Kidney		1	N	N	25		80.2957	34.1833	0	12	0	12	0	12	0	12	0	12	0	12	1	0.427105	0	12	1	2.89117	0	12	70.0887
182	56	M	WHITE/HISPANIC	25.4	1			DD Kidney		2	N	N	48		32.2957	23.45	0	12	0	12	0	12	0	12	0	12	0	12	0	12	0	12	0	12	0	12	73.3179
183	53	F	BLACK/NONHISPANIC	37	1		Y	DD Kidney		1	N	N	48		97.5441	24.95	0	12	0	12	0	12	0	12	0	12	0	12	0	12	0	12	0	12	0	12	11.138
184	5	F	BLACK/NONHISPANIC	38	1			DD Kidney		1	N	N	24		30.2916	21.9833	0	12	0	12	0	12	0	12	0	12	0	12	0	12	1	0.459959	1	0.459959	0	12	186.416
185	67	M	WHITE/HISPANIC	33.6	1	Y	Y	LD Kidney		1	N	N	60		0	0.8	0	12	0	12	0	12	0	12	0	12	0	12	0	12	0	12	0	12	0	12	76.0716
186	71	M	WHITE/NONHISPANIC	25.3	1			LD Kidney		1	Y	N	58		28.1232	0.633333	0	12	0	12	0	12	0	12	0	12	0	12	0	12	0	12	0	12	0	12	14.0073
187	51	M	WHITE/HISPANIC	29	1			DD Kidney		2	N	N	52		46.4559	38.05	0	12	0	12	0	12	0	12	0	12	0	12	0	12	1	1.41273	0	12	0	12	59.4033
188	54	M	WHITE/HISPANIC	25.9	1			DD Kidney		2	Y	N	52		58.3491	42.8833	0	12	0	12	0	12	0	12	0	12	0	12	0	12	0	12	0	12	0	12	61.4256
189	48	M	WHITE/HISPANIC	23	1	Y		LD Kidney		1	N	N	54		0	0.666667	0	12	0	12	0	12	0	12	0	12	0	12	0	12	0	12	0	12	0	12	47.6761
190	26	M	BLACK/NONHISPANIC	25	1			LD Kidney		2	N	N	22		39.4251	0.566667	0	12	0	12	0	12	0	12	0	12	0	12	0	12	0	12	0	12	0	12	104.91
191	46	M	BLACK/NONHISPANIC	31.5	1			DD Kidney		1	Y	N	36		57.4292	19.2167	0	12	0	12	0	12	0	12	0	12	0	12	0	12	0	12	0	12	0	12	82.9595
192	64	F	BLACK/NONHISPANIC	27.6	1		Y	DD Kidney		1	N	N	63		45.4374	31.5167	0	12	0	12	0	12	0	12	0	12	0	12	0	12	0	12	0	12	0	12	67.865
193	45	M	WHITE/NONHISPANIC	29.6	1			DD Kidney		2	N	N	36		81.4456	33.3833	0	12	0	12	0	12	0	12	0	12	0	12	0	12	0	12	0	12	0	12	94.4056
194	17	M	BLACK/NONHISPANIC	16	1			DD Kidney		1	N	N	18		51.9425	21.15	0	12	0	12	0	12	0	12	0	12	0	12	0	12	0	12	0	12	0	12	148.151
195	66	M	WHITE/HISPANIC	30.1	1		Y	DD Kidney		1	Y	N	64		61.9302	25.9	0	12	0	12	0	12	0	12	0	12	0	12	0	12	0	12	0	12	0	12	28.3249
196	66	F	WHITE/HISPANIC	28.8	1		Y	DD Kidney		1	Y	N	64		59.5975	26.1	0	12	0	12	0	12	0	12	0	12	0	12	0	12	0	12	0	12	0	12	52.0765
197	61	M	WHITE/NONHISPANIC	19.6	1			LD Kidney		1	N	N	56		6.04517	0.616667	0	12	0	12	0	12	0	12	0	12	0	12	0	12	0	12	0	12	0	12	59.0267
198	36	F	WHITE/NONHISPANIC	25.8	1	Y		DD Kidney/ITX		1	Y	N	15		0	10.25	1	8.93634	1	8.93634	0	8.93634	0	8.93634	0	8.93634	0	8.93634	0	8.93634	0	8.93634	0	8.93634	0	8.93634
199	61	F	WHITE/HISPANIC	26.5	1			DD Kidney		1	N	N	22		166.111	34.8333	0	12	0	12	0	12	0	12	0	12	0	12	0	12	0	12	0	12	0	12	98.0035
200	55	M	BLACK/NONHISPANIC	34.7	1			DD Kidney		3	N	N	45		41.1663	34.75	0	12	0	12	0	12	0	12	0	12	0	12	0	12	0	12	0	12	0	12	68.1506
201	32	F	BLACK/NONHISPANIC	24.6	1			LD Kidney		1	N	N	38		19.4825	0.733333	0	12	0	12	0	12	0	12	0	12	0	12	0	12	0	12	0	12	0	12	93.8856
202	63	F	WHITE/NONHISPANIC	29.5	1	Y	Y	LD Kidney		1	N	N	30		0	0.55	0	12	0	12	0	12	0	12	0	12	0	12	0	12	0	12	0	12	0	12	107.018
203	43	M	BLACK/HISPANIC	29.3	1			DD Kidney		1	Y	Y	29		102.571	30.15	0	12	0	12	0	12	0	12	0	12	0	12	0	12	0	12	0	12	0	12	60.6731
204	9	M	WHITE/NONHISPANIC	16.9	1			DD Kidney	Y	2	N	N	19		10.6119	16.6667	0	12	0	12	0	12	0	12	0	12	0	12	0	12	0	12	0	12	0	12	159.735
205	26	M	BLACK/NONHISPANIC	20.1	1			DD Kidney		2	N	N	19		94.6201	22.9333	0	12	0	12	0	12	0	12	0	12	0	12	0	12	0	12	0	12	0	12	95.4732
206	64	M	BLACK/NONHISPANIC	19.4	2		Y	DD Kidney		1	N	N	18		7.65503	48.75	0	12	0	12	0	12	0	12	0	12	0	12	0	12	1	1.31417	0	12	0	12
207	16	F	BLACK/NONHISPANIC	20.7	1			DD Kidney		1	N	N	22		70.6694	33.8167	0	12	0	12	0	12	0	12	0	12	0	12	0	12	0	12	0	12	0	12	152.541
208	60	M	WHITE/NONHISPANIC	22.7	1			DD Kidney		1	Y	Y	58		46.9158	19	0	5.51951	1	5.51951	1	5.51951	0	5.51951	0	5.51951	0	5.51951	0	5.51951	0	5.51951	0	5.51951	0	5.51951
209	9	F	BLACK/NONHISPANIC	17	1			DD Kidney		1	N	N	30		14.9815	10.85	0	12	0	12	0	12	0	12	0	12	0	12	0	12	0	12	0	12	0	12	161.062
210	70	F	WHITE/HISPANIC	34.7	1	Y		DD Kidney/LIVER		2	Y	N	18		0	8.71667	0	12	0	12	0	12	0	12	0	12	0	12	0	12	0	12	0	12	0	12	41.3738
211	57	F	BLACK/NONHISPANIC	33.1	1		Y	LD Kidney		1	Y	N	65		47.3429	0.683333	0	12	0	12	0	12	0	12	0	12	0	12	0	12	0	12	1	0.755647	0	12	91.7117
212	37	F	BLACK/NONHISPANIC	22	1			DD Kidney		2	N	N	47		119.655	45.7833	0	12	0	12	0	12	0	12	0	12	0	12	0	12	0	12	0	12	0	12	65.9407
213	58	M	WHITE/HISPANIC	34	1	Y	Y	LD Kidney		1	N	N	23		0	0.616667	0	12	0	12	0	12	0	12	0	12	0	12	0	12	0	12	0	12	0	12	72.295
214	16	M	WHITE/HISPANIC	19.1	1			LD Kidney		2	N	N	40		17.7084	0.95	0	12	0	12	0	12	0	12	0	12	0	12	0	12	0	12	0	12	0	12	111.51
215	18	F	WHITE/NONHISPANIC	19.1	1			LD Kidney		1	N	N	50		35.6797	0.833333	0	12	0	12	0	12	0	12	0	12	0	12	0	12	0	12	0	12	0	12	119.775
216	61	M	WHITE/HISPANIC	24.9	1		Y	DD Kidney		1	Y	N	49		45.7659	35.4167	0	12	0	12	0	12	0	12	0	12	0	12	0	12	0	12	0	12	0	12	85.4445
217	61	F	WHITE/HISPANIC	27.7	1		Y	DD Kidney		1	Y	N	49		16.7556	38.7167	0	12	0	12	0	12	0	12	0	12	0	12	1	0.164271	0	12	0	12	0	12	51.6585
218	23	F	BLACK/NONHISPANIC	24.8	1			DD Kidney		1	N	N	16		78.883	20.8	0	12	0	12	0	12	0	12	0	12	0	12	0	12	0	12	0	12	0	12	92.7318
219	57	F	WHITE/HISPANIC	32.2	1		Y	DD Kidney	Y	2	Y	N	60		83.5154	24.2667	0	12	0	12	0	12	0	12	0	12	0	12	0	12	0	12	0	12	0	12	43.3081
220	53	M	WHITE/NONHISPANIC	34	1			LD Kidney		2	N	N	51		18.2012	1.45	0	12	0	12	0	12	0	12	0	12	0	12	0	12	0	12	0	12	0	12	54.2081
221	52	M	WHITE/NONHISPANIC	24	1	Y		LD Kidney		1	N	N	28		0	0.583333	0	12	0	12	0	12	0	12	0	12	0	12	0	12	0	12	0	12	0	12	92.1928
222	66	F	BLACK/NONHISPANIC	25.6	1		Y	DD Kidney		1	Y	N	37		120.706	19.4333	0	12	0	12	0	12	0	12	0	12	0	12	0	12	0	12	1	2.79261	0	12	104.243
223	65	M	WHITE/NONHISPANIC	21.8	1		Y	DD Kidney		1	Y	N	36		20.7967	40.4833	0	12	0	12	0	12	0	12	0	12	0	12	0	12	0	12	0	12	0	12	56.8579
224	3	M	WHITE/NONHISPANIC	16.7	1	Y		LD Kidney		1	N	N	37		0	1.13333	0	12	0	12	0	12	0	12	0	12	0	12	0	12	0	12	0	12	0	12	144.639
225	23	M	BLACK/NONHISPANIC	21	1			DD Kidney		1	N	N	25		96.9199	23.9	0	12	0	12	0	12	0	12	0	12	0	12	0	12	0	12	1	1.90554	0	12	156.836
226	45	M	WHITE/HISPANIC	32	1			DD Kidney		2	N	N	48		45.7988	24.0167	0	12	0	12	0	12	0	12	0	12	0	12	0	12	0	12	0	12	0	12	88.7849
227	64	M	WHITE/NONHISPANIC	16.2	1			DD Kidney		1	Y	N	39		84.9938	12.6167	0	12	0	12	0	12	0	12	0	12	0	12	0	12	0	12	0	12	0	12	70.0738
228	62	F	BLACK/NONHISPANIC	32.2	1		Y	DD Kidney		1	Y	N	54		109.24	36.6	0	12	0	12	0	12	0	12	0	12	0	12	0	12	0	12	0	12	0	12	50.7241
229	7	M	WHITE/HISPANIC	16.4	1	Y		DD Kidney/LIVER		1	Y	N	13		0	10.7333	0	12	0	12	0	12	0	12	0	12	0	12	0	12	0	12	0	12	0	12	222.051
230	61	M	BLACK/NONHISPANIC	28.1	1			DD Kidney		1	Y	N	60		55.0308	30.7833	0	12	0	12	0	12	0	12	0	12	0	12	0	12	0	12	0	12	0	12	61.9678
231	60	M	WHITE/HISPANIC	34.2	1		Y	DD Kidney		1	Y	N	37		73.5277	34.1333	0	12	0	12	0	12	0	12	0	12	0	12	0	12	0	12	0	12	0	12	24.3379
232	59	M	WHITE/NONHISPANIC	21	1			DD Kidney		1	Y	N	37		57.5606	38.2167	0	12	0	12	0	12	0	12	0	12	0	12	0	12	1	10.0534	0	12	0	12	42.8786
233	34	F	BLACK/NONHISPANIC	30.1	1		Y	DD Kidney		2	Y	N	44		100.731	33.8667	0	12	0	12	0	12	0	12	0	12	0	12	0	12	0	12	0	12	0	12	75.57
234	50	M	WHITE/HISPANIC	26	1	Y		LD Kidney		2	N	N	53		0	0.666667	0	12	0	12	0	12	0	12	0	12	0	12	0	12	0	12	0	12	0	12	46.6709
235	59	M	WHITE/HISPANIC	31.7	1		Y	DD Kidney		1	Y	N	58		63.0801	21.55	0	12	0	12	0	12	0	12	0	12	0	12	0	12	0	12	0	12	0	12	59.3056
236	54	M	WHITE/HISPANIC	28.5	1		Y	DD Kidney		1	Y	Y	38		49.0185	39.5167	0	12	0	12	0	12	0	12	0	12	0	12	0	12	0	12	0	12	0	12	38.8234
237	54	M	WHITE/NONHISPANIC	36	2			LD Kidney		1	N	N	59		86.4066	0.883333	0	12	0	12	0	12	0	12	0	12	0	12	0	12	0	12	0	12	0	12	67.667
238	73	M	BLACK/NONHISPANIC	24.1	1		Y	DD Kidney		1	Y	Y	49		62.4887	19.7333	0	12	0	12	0	12	0	12	0	12	0	12	0	12	0	12	0	12	0	12	52.4001
239	49	M	WHITE/HISPANIC	23.5	1		Y	DD Kidney/LIVER		1	Y	N	49		0.295688	22.05	0	12	0	12	0	12	0	12	0	12	0	12	0	12	0	12	0	12	0	12	37.7934
240	72	M	WHITE/HISPANIC	33	1			DD Kidney		2	N	N	57		78.4887	33.55	0	12	0	12	0	12	0	12	0	12	0	12	0	12	0	12	0	12	0	12	39.988
241	64	M	WHITE/NONHISPANIC	29	1		Y	DD Kidney		2	N	N	54		38.538	28.7333	0	12	0	12	0	12	0	12	0	12	0	12	0	12	0	12	0	12	0	12	83.6627
242	59	M	WHITE/HISPANIC	28	1	Y		DD Kidney		2	N	N	54		0	24.2667	0	12	0	12	0	12	0	12	0	12	0	12	0	12	0	12	0	12	0	12	93.3653
243	64	M	WHITE/NONHISPANIC	32.9	1	Y		DD Kidney/LIVER		1	Y	N	50		0	22.3833	0	6.04517	0	6.04517	0	6.04517	0	6.04517	0	6.04517	0	6.04517	0	6.04517	0	6.04517	0	6.04517	0	6.04517	49.7619
244	27	F	WHITE/HISPANIC	20	1			LD Kidney		1	N	N	42		14.653	0.516667	0	12	0	12	0	12	0	12	0	12	0	12	0	12	0	12	0	12	0	12	55.4478
245	55	M	WHITE/NONHISPANIC	24.9	2			LD Kidney		1	N	N	56		14.5544	0.833333	0	12	0	12	0	12	0	12	0	12	0	12	0	12	0	12	0	12	0	12	59.8801
246	65	M	WHITE/NONHISPANIC	37.8	1	Y	Y	DD Kidney/LIVER		1	Y	N	51		0	14.1	0	12	0	12	0	12	0	12	0	12	0	12	0	12	0	12	0	12	0	12	51.1013
247	73	F	WHITE/HISPANIC	21	1	Y		LD Kidney		1	N	N	63		0	0.55	0	12	0	12	0	12	0	12	0	12	0	12	0	12	0	12	0	12	0	12	72.8609
248	26	F	WHITE/NONHISPANIC	18.98	1			LD Kidney		2	N	N	51		32.1314	1.3	0	12	0	12	0	12	0	12	0	12	0	12	0	12	0	12	0	12	0	12	62.0848
249	52	F	WHITE/NONHISPANIC	25.44	1	Y		LD Kidney		1	N	N	49		0	0.633333	0	12	0	12	0	12	0	12	0	12	0	12	0	12	0	12	0	12	0	12	100.188
250	51	M	WHITE/NONHISPANIC	25.8	1			LD Kidney		1	N	N	62		14.2916	0.683333	0	12	0	12	0	12	0	12	0	12	0	12	0	12	0	12	0	12	0	12	46.3442
251	36	F	BLACK/NONHISPANIC	24.01	1			DD Kidney		1	N	N	53		87.4251	19.1167	0	12	0	12	0	12	0	12	0	12	0	12	0	12	0	12	1	8.67351	0	12	66.4055
252	40	M	BLACK/NONHISPANIC	23.9	1			DD Kidney		2	Y	Y	17		111.441	35.0333	0	12	0	12	0	12	0	12	0	12	0	12	0	12	0	12	0	12	0	12	41.5826
253	26	F	WHITE/HISPANIC	31.3	1			DD Kidney		1	N	N	17		54.4394	31.7333	0	12	0	12	0	12	0	12	0	12	0	12	0	12	0	12	0	12	0	12	83.4073
254	53	F	WHITE/HISPANIC	33	1	Y		DD Kidney/LIVER		1	N	N	53		0	8.78333	1	11.7947	1	11.7947	0	11.7947	0	11.7947	0	11.7947	0	11.7947	0	11.7947	1	5.84805	1	11.7947	0	11.7947
255	62	M	WHITE/NONHISPANIC	26.4	1		Y	DD Kidney/LIVER		1	Y	N	57		1.47844	27.6333	0	12	0	12	0	12	0	12	0	12	0	12	0	12	0	12	0	12	0	12	79.7445
256	50	M	WHITE/NONHISPANIC	30.7	2			DD Kidney		1	Y	Y	53		94.5544	27.0667	1	3.94251	1	3.94251	0	3.94251	0	3.94251	0	3.94251	0	3.94251	0	3.94251	1	0.952772	0	3.94251	0	3.94251
257	46	M	WHITE/NONHISPANIC	25.16	1			LD Kidney		1	N	N	47		8.6078	0.816667	0	12	0	12	0	12	0	12	0	12	0	12	0	12	0	12	0	12	0	12	89.2304
258	39	F	BLACK/NONHISPANIC	21.18	1	Y		LD Kidney		1	N	N	42		0	0.766667	0	12	0	12	0	12	0	12	0	12	0	12	0	12	0	12	0	12	0	12	99.6488
259	51	M	WHITE/NONHISPANIC	26.1	1			DD Kidney/LIVER		1	Y	N	46		15.0472	22.7833	0	12	0	12	0	12	0	12	0	12	0	12	0	12	0	12	0	12	0	12	67.0755
260	68	F	WHITE/NONHISPANIC	21.19	1			DD Kidney		1	N	N	70		28.0903	12.4333	0	12	0	12	0	12	0	12	0	12	0	12	0	12	0	12	0	12	0	12	59.7829
261	52	M	BLACK/NONHISPANIC	24.71	1		Y	DD Kidney		1	N	N	49		52.1068	44.2	0	12	0	12	0	12	0	12	0	12	0	12	0	12	0	12	0	12	0	12	63.27
262	58	M	WHITE/NONHISPANIC	32.05	1		Y	DD Kidney		1	N	N	69		51.0883	44.0833	1	3.0883	1	3.0883	0	3.0883	0	3.0883	0	3.0883	0	3.0883	0	3.0883	0	3.0883	0	3.0883	0	3.0883
263	42	F	BLACK/NONHISPANIC	23.38	1			DD Kidney		1	N	N	31		101.158	35.4333	0	12	0	12	0	12	0	12	0	12	0	12	1	0.0657084	0	12	0	12	0	12	97.5708
264	67	M	BLACK/NONHISPANIC	23.05	1			DD Kidney		2	N	N	57		44.1889	32.2	0	12	0	12	0	12	0	12	0	12	0	12	0	12	1	6.20945	0	12	0	12	71.5815
265	70	F	WHITE/HISPANIC	23.2	1			DD Kidney/LIVER		1	Y	N	64		3.154	7.73333	0	12	0	12	0	12	0	12	0	12	0	12	0	12	0	12	1	0.525667	0	12	42.967
266	67	F	BLACK/NONHISPANIC	28	1			DD Kidney		1	N	N	64		38.2752	21.2333	0	12	0	12	0	12	0	12	0	12	0	12	0	12	0	12	0	12	0	12	53.411
267	68	F	BLACK/NONHISPANIC	26.36	1		Y	DD Kidney		1	N	N	71		53.2238	36.4333	0	12	0	12	0	12	0	12	0	12	0	12	0	12	0	12	0	12	0	12	51.4898
268	65	M	WHITE/NONHISPANIC	39.2	1		Y	DD Kidney		1	Y	Y	56		65.5113	26.85	0	12	0	12	0	12	0	12	0	12	0	12	0	12	0	12	0	12	0	12	69.5833
269	67	M	WHITE/NONHISPANIC	35.08	1	Y		LD Kidney		1	N	N	60		0	0.683333	0	12	0	12	0	12	0	12	0	12	0	12	0	12	0	12	0	12	0	12	35.8914
270	36	M	WHITE/HISPANIC	24.86	1			LD Kidney		2	N	N	36		3.41684	1.11667	0	12	0	12	0	12	0	12	0	12	0	12	0	12	0	12	0	12	0	12	84.3772
271	76	M	WHITE/HISPANIC	21.03	1	Y		LD Kidney		1	N	N	49		0	0.55	0	12	0	12	0	12	0	12	0	12	0	12	0	12	0	12	0	12	0	12	74.0625
272	63	M	WHITE/NONHISPANIC	31.05	1			LD Kidney		1	N	N	53		5.65092	0.616667	0	12	0	12	0	12	0	12	0	12	0	12	0	12	0	12	0	12	0	12	92.5307
273	60	F	BLACK/NONHISPANIC	29	1		Y	DD Kidney		1	N	N	52		19.7454	18.7667	0	12	0	12	0	12	0	12	0	12	0	12	0	12	0	12	0	12	0	12	93.9382
274	38	F	BLACK/NONHISPANIC	34	1			DD Kidney		1	N	N	52		125.733	22.65	0	12	0	12	0	12	0	12	0	12	0	12	0	12	1	2.20123	1	8.21355	0	12	72.6766
275	62	F	WHITE/HISPANIC	32	1		Y	DD Kidney		1	Y	Y	58		58.809	19.6833	0	12	0	12	0	12	0	12	0	12	0	12	0	12	0	12	1	6.37372	1	7.35934	59.3833
276	63	M	BLACK/NONHISPANIC	29	1		Y	DD Kidney		1	N	Y	58		53.8152	35.85	0	12	0	12	0	12	0	12	0	12	0	12	0	12	0	12	0	12	0	12	117.688
277	52	M	BLACK/HISPANIC	32	1			DD Kidney		1	N	Y	44		78.9158	30.6333	0	12	0	12	0	12	0	12	0	12	0	12	0	12	0	12	0	12	0	12	89.8758
278	36	F	BLACK/NONHISPANIC	24.1	2			DD Kidney		1	Y	N	44		77.5359	36.2667	0	12	0	12	0	12	0	12	0	12	0	12	0	12	1	1.70842	0	12	0	12	77.0489
279	38	F	WHITE/NONHISPANIC	22.1	1			DD Kidney		2	Y	N	30		101.914	32.5333	0	12	0	12	0	12	0	12	0	12	0	12	0	12	0	12	0	12	0	12	41.5546
280	68	M	WHITE/HISPANIC	26.8	1			DD Kidney/LIVER		1	Y	N	55		5.94661	8.86667	0	12	0	12	0	12	0	12	0	12	0	12	0	12	0	12	0	12	0	12	45.3611
281	69	M	WHITE/NONHISPANIC	30	1		Y	DD Kidney		1	Y	N	55		52.0411	28.8667	0	12	0	12	0	12	1	0.657084	0	12	0	12	0	12	0	12	0	12	0	12	49.6854
282	67	F	WHITE/NONHISPANIC	23	1	Y		LD Kidney		2	N	N	65		0	0.733333	0	12	0	12	0	12	0	12	0	12	0	12	0	12	0	12	0	12	0	12	60.9634
283	5	F	WHITE/HISPANIC	21.2	1			DD Kidney		1	N	N	31		27.7947	20.3	0	12	0	12	0	12	0	12	0	12	0	12	0	12	0	12	0	12	0	12	158.507
284	55	M	WHITE/NONHISPANIC	24.17	1	Y		LD Kidney		2	N	N	54		0	1.21667	0	12	0	12	0	12	0	12	0	12	0	12	0	12	0	12	0	12	0	12	65.217
285	3	M	WHITE/HISPANIC	16.9	1	Y		LD Kidney	Y	1	N	N	48		0	0.6	0	12	0	12	0	12	0	12	0	12	0	12	0	12	0	12	1	0.262834	1	2.10267	141.036
286	74	M	WHITE/NONHISPANIC	31	1	Y		DD Kidney		2	N	N	57		0	43.6833	0	12	0	12	0	12	0	12	0	12	0	12	0	12	0	12	0	12	0	12	39.7174
287	45	M	BLACK/NONHISPANIC	37	1		Y	DD Kidney		2	N	N	20		4.92813	21.4333	0	12	0	12	0	12	0	12	0	12	0	12	0	12	0	12	0	12	0	12	81.0871
288	30	M	WHITE/NONHISPANIC	33	1			LD Kidney		2	N	N	32		22.078	0.9	0	12	0	12	0	12	0	12	0	12	0	12	0	12	0	12	0	12	0	12	109.001
289	52	M	WHITE/HISPANIC	36	1		Y	LD Kidney		2	N	N	26		29.306	1.18333	0	7.85216	1	7.85216	1	7.85216	0	7.85216	0	7.85216	0	7.85216	0	7.85216	0	7.85216	0	7.85216	0	7.85216
290	61	F	WHITE/HISPANIC	30.3	1			LD Kidney		2	N	N	59		21.2895	0.966667	0	12	0	12	0	12	0	12	0	12	0	12	0	12	0	12	0	12	0	12	78.0874
291	47	M	BLACK/NONHISPANIC	26	1			DD Kidney		1	N	N	15		96.3614	17	0	12	0	12	0	12	0	12	0	12	0	12	0	12	0	12	0	12	0	12	54.8462
292	37	F	BLACK/NONHISPANIC	32	1			DD Kidney		1	N	N	40		79.5072	18.8833	0	12	0	12	0	12	0	12	0	12	0	12	0	12	0	12	0	12	0	12	88.3432
293	49	M	BLACK/NONHISPANIC	23.3	1			DD Kidney		1	N	Y	34		84.5667	27.5	0	12	0	12	0	12	0	12	0	12	0	12	0	12	0	12	0	12	0	12	98.8659
294	55	F	BLACK/HISPANIC	37.6	1		Y	DD Kidney		1	N	Y	34		91.5318	24.8	0	12	0	12	0	12	0	12	0	12	0	12	0	12	0	12	0	12	0	12	80.2496
295	32	M	WHITE/HISPANIC	22.8	1			DD Kidney		2	N	N	29		27.6961	69.4667	0	12	0	12	0	12	0	12	0	12	0	12	0	12	0	12	0	12	0	12	58.8751
296	28	M	WHITE/HISPANIC	36	1	Y		LD Kidney		1	N	N	34		0	0.65	0	12	0	12	0	12	0	12	0	12	0	12	0	12	0	12	0	12	0	12	75.8451
297	49	M	WHITE/HISPANIC	27	1	Y		LD Kidney		1	N	N	29		0	0.6	0	12	0	12	0	12	0	12	0	12	0	12	0	12	0	12	0	12	0	12	120.606
298	58	F	WHITE/HISPANIC	29.5	1			DCD Kidney/LIVER		1	Y	Y	57		32.46	7.93333	0	12	0	12	0	12	0	12	0	12	0	12	0	12	0	12	1	1.34702	0	12	75.2357
299	63	M	BLACK/NONHISPANIC	27	1		Y	DD Kidney		2	N	Y	57		56.4764	25.2667	0	12	0	12	0	12	0	12	0	12	0	12	0	12	0	12	0	12	0	12	71.4559
300	51	M	WHITE/HISPANIC	28	1			DD Kidney		1	N	N	38		37.5524	26.9333	0	12	0	12	0	12	0	12	0	12	0	12	0	12	0	12	0	12	0	12	98.7623
301	13	M	BLACK/NONHISPANIC	23.7	1			DD Kidney		1	N	N	33		20.5667	22.5667	0	12	0	12	0	12	0	12	0	12	0	12	0	12	0	12	0	12	0	12	140.527
302	3	M	WHITE/HISPANIC	15.5	1	Y		LD Kidney		1	N	N	40		0	1.06667	0	12	0	12	0	12	0	12	0	12	0	12	0	12	0	12	0	12	0	12	209.697
303	33	M	BLACK/NONHISPANIC	17	1			LD Kidney		1	N	N	28		44.616	0.583333	0	12	0	12	0	12	0	12	0	12	0	12	0	12	0	12	0	12	0	12	129.894
304	53	M	WHITE/NONHISPANIC	22	1	Y		LD Kidney		1	N	N	51.1		0	0.65	0	12	0	12	0	12	0	12	0	12	0	12	0	12	0	12	0	12	0	12	93.959
305	25	M	BLACK/HISPANIC	27	2			LD Kidney		1	N	N	49		22.8008	1	0	12	0	12	0	12	0	12	0	12	0	12	0	12	1	3.28542	0	12	0	12	71.9458
306	46	M	WHITE/NONHISPANIC	26.3	2			DD Kidney		1	Y	Y	29		58.809	32.05	0	12	0	12	0	12	0	12	0	12	0	12	0	12	0	12	0	12	0	12	68.7965
307	10	F	WHITE/HISPANIC	16.9	1			DD Kidney	Y	1	N	N	19		26.6776	29.45	0	12	0	12	0	12	0	12	0	12	0	12	0	12	0	12	1	2.59548	0	12	118.785
308	5	M	WHITE/HISPANIC	16	1			LD Kidney		1	N	N	38		17.5113	0.616667	0	12	0	12	0	12	0	12	0	12	0	12	0	12	0	12	0	12	0	12	176.553
309	65	M	WHITE/HISPANIC	33	1			LD Kidney		1	N	N	57		4.53388	0.716667	0	3.25257	1	3.25257	1	3.25257	0	3.25257	0	3.25257	0	3.25257	0	3.25257	0	3.25257	1	2.3655	0	3.25257
310	77	M	WHITE/NONHISPANIC	26	1			DD Kidney		1	N	N	63		57.692	29.6333	0	12	0	12	0	12	0	12	0	12	0	12	0	12	0	12	0	12	0	12	54.274
311	40	M	BLACK/NONHISPANIC	35.9	1	Y		LD Kidney		1	Y	N	21		0	0.733333	0	12	0	12	0	12	0	12	0	12	0	12	0	12	0	12	0	12	0	12	107.87
312	41	F	BLACK/NONHISPANIC	20	1			DD Kidney		1	N	N	58		69.8152	20.0667	0	12	0	12	0	12	0	12	0	12	0	12	0	12	0	12	0	12	0	12
313	60	M	BLACK/NONHISPANIC	35	1			DD Kidney		1	N	N	50		89.9877	39.7167	1	8.14784	1	8.14784	0	8.14784	0	8.14784	0	8.14784	0	8.14784	0	8.14784	1	3.71253	0	8.14784	0	8.14784
314	66	F	BLACK/NONHISPANIC	29	1	Y	Y	LD Kidney		1	N	N	53		0	0.75	0	12	0	12	0	12	0	12	0	12	0	12	0	12	0	12	0	12	0	12	73.9389
315	51	M	WHITE/NONHISPANIC	28	1	Y		LD Kidney		1	N	N	55		0	0.766667	0	12	0	12	0	12	0	12	0	12	0	12	0	12	0	12	0	12	0	12	73.5294
316	55	M	WHITE/NONHISPANIC	24	1			LD Kidney		1	N	N	48		7.49076	0.483333	0	12	0	12	0	12	0	12	0	12	0	12	0	12	0	12	0	12	0	12	41.7156
317	62	M	BLACK/NONHISPANIC	22	1		Y	DD Kidney		1	N	N	36		48.46	31.55	0	12	0	12	0	12	0	12	0	12	0	12	0	12	0	12	0	12	0	12	90.2374
318	37	M	WHITE/HISPANIC	32	1			DD Kidney		1	N	N	35		52.501	29.0167	0	12	0	12	0	12	0	12	0	12	0	12	0	12	0	12	0	12	0	12	53.4463
319	45	M	WHITE/NONHISPANIC	30	1	Y		LD Kidney		1	N	N	54		0	0.8	0	12	0	12	0	12	0	12	0	12	0	12	0	12	0	12	0	12	0	12	80.9683
320	80	M	WHITE/HISPANIC	28	1		Y	DD Kidney		2	N	N	54		31.5729	41.0833	0	12	0	12	0	12	0	12	0	12	0	12	0	12	0	12	1	1.74127	0	12	36.2234
321	47	M	WHITE/HISPANIC	24	1			DD Kidney		2	N	Y	20		38.538	28.4333	0	12	0	12	0	12	0	12	0	12	0	12	0	12	0	12	0	12	0	12	91.9296
322	60	M	BLACK/NONHISPANIC	28	1			DD Kidney		2	N	N	54		47.3101	25.25	0	12	0	12	0	12	0	12	0	12	0	12	0	12	1	4.76386	0	12	0	12	28.4624
323	41	F	WHITE/HISPANIC	33	2		Y	DD Kidney		1	N	N	27		95.3429	45.2667	0	12	0	12	0	12	0	12	0	12	0	12	0	12	0	12	0	12	0	12	82.4282
324	71	M	WHITE/HISPANIC	32	1			DD Kidney		2	N	N	43		43.5318	26.9167	0	0.328542	1	0.328542	1	0.328542	0	0.328542	0	0.328542	0	0.328542	0	0.328542	0	0.328542	0	0.328542	0	0.328542
325	77	M	WHITE/HISPANIC	25.5	1			DD Kidney		1	Y	Y	43		71.4908	33.7333	0	12	0	12	0	12	0	12	0	12	0	12	0	12	0	12	1	0.0985626	0	12	35.0273
326	54	F	WHITE/NONHISPANIC	21.7	1			LD Kidney		1	N	N	36		100.6	0.633333	0	12	0	12	0	12	0	12	0	12	0	12	0	12	0	12	0	12	0	12	73.1951
327	53	F	WHITE/NONHISPANIC	22	1			LD Kidney		1	N	N	42.5		48.0329	0.633333	0	12	0	12	0	12	0	12	0	12	0	12	0	12	0	12	0	12	0	12	70.8151
328	10	F	WHITE/NONHISPANIC	14.7	1			DD Kidney		2	N	N	25		60.3203	22.4	0	12	0	12	0	12	0	12	0	12	0	12	0	12	0	12	1	0.427105	0	12	160.237
329	48	M	WHITE/NONHISPANIC	31	1	Y		DD Kidney		2	N	N	20		0	38.4333	0	12	0	12	0	12	0	12	0	12	0	12	0	12	0	12	0	12	0	12	86.9335
330	51	M	WHITE/NONHISPANIC	24.5	1	Y		DD Kidney		2	Y	N	34		0	51.0667	0	12	0	12	0	12	0	12	0	12	0	12	0	12	0	12	0	12	0	12	62.7338
331	7	M	WHITE/HISPANIC	37	1	Y		DD Kidney		1	N	N	18		0	35.3833	0	12	0	12	0	12	0	12	0	12	0	12	0	12	0	12	0	12	0	12	156.4
332	63	F	WHITE/HISPANIC	22.9	1			DD Kidney		1	Y	N	50		35.4168	26.6833	0	12	0	12	0	12	0	12	0	12	0	12	0	12	0	12	0	12	0	12	57.5861
333	65	M	BLACK/NONHISPANIC	29	1		Y	DD Kidney		1	N	N	29		96.4928	32.7667	0	1.90554	1	1.90554	1	1.90554	0	1.90554	0	1.90554	0	1.90554	0	1.90554	0	1.90554	0	1.90554	0	1.90554
334	44	M	WHITE/NONHISPANIC	28.4	1	Y		DD Kidney/MVTX		1	Y	N	22		0	32.8833	0	12	0	12	0	12	0	12	0	12	0	12	0	12	0	12	0	12	0	12	55.4268
335	47	M	WHITE/HISPANIC	26	2			LD Kidney		1	N	N	52		36.5339	0.866667	0	12	0	12	0	12	0	12	0	12	0	12	0	12	0	12	0	12	0	12	56.5416
336	24	M	WHITE/HISPANIC	16	1			LD Kidney		1	N	N	25		8.6078	0.616667	0	12	0	12	0	12	0	12	0	12	0	12	0	12	0	12	0	12	0	12	97.0588
337	77	M	WHITE/HISPANIC	35	1			LD Kidney		1	N	N	44		19.5811	0.733333	0	12	0	12	0	12	0	12	0	12	0	12	0	12	0	12	1	2.95688	1	3.67967	50.3814
338	50	F	BLACK/NONHISPANIC	24	1	Y		LD Kidney		1	N	N	46		0	0.6	0	12	0	12	0	12	0	12	0	12	0	12	0	12	0	12	1	0.394251	0	12	92.2388
339	48	F	WHITE/NONHISPANIC	40	1	Y		LD Kidney		1	N	N	26		0	0.716667	0	12	0	12	0	12	0	12	0	12	0	12	0	12	0	12	0	12	0	12	71.464
340	9	M	WHITE/HISPANIC	18.4	1	Y		DD Kidney		1	N	N	16		0	20.4667	0	12	0	12	0	12	0	12	0	12	0	12	0	12	0	12	0	12	0	12	165.995
341	62	F	WHITE/HISPANIC	21	1		Y	DD Kidney		1	N	N	1.7		27.8932	22.3	0	12	0	12	0	12	0	12	0	12	0	12	0	12	0	12	0	12	0	12	90.9321
342	64	M	WHITE/HISPANIC	25	1			LD Kidney		1	N	N	32		3.94251	0.65	0	12	0	12	0	12	0	12	0	12	0	12	0	12	0	12	0	12	0	12	92.3364
343	58	M	WHITE/HISPANIC	28	1		Y	DD Kidney		1	N	Y	20		112.427	16.2333	0	12	0	12	0	12	0	12	0	12	0	12	0	12	0	12	1	7.75359	0	12	94.4661
344	38	M	WHITE/HISPANIC	25.9	1		Y	LD Kidney		3	N	N	38		24.6078	1.21667	0	12	0	12	0	12	0	12	0	12	0	12	0	12	0	12	0	12	0	12	73.4892
345	65	M	WHITE/NONHISPANIC	26	2			LD Kidney		1	N	N	57		24.6407	0.783333	0	12	0	12	0	12	0	12	0	12	0	12	0	12	0	12	0	12	0	12	107.785
346	75	M	WHITE/HISPANIC	24	1		Y	LD Kidney		1	N	N	47		0.821355	0.966667	0	12	0	12	0	12	0	12	0	12	0	12	0	12	0	12	0	12	0	12	83.8327
347	55	M	WHITE/NONHISPANIC	24.6	2			LD Kidney		1	N	N	57		7.8193	0.833333	0	12	0	12	0	12	0	12	0	12	0	12	0	12	0	12	0	12	0	12	93.8805
348	62	F	WHITE/NONHISPANIC	23	2			LD Kidney		2	N	N	57		6.83368	0.683333	0	12	0	12	0	12	0	12	0	12	0	12	0	12	0	12	0	12	0	12	95.2729
349	49	F	WHITE/HISPANIC	18.2	1			LD Kidney		1	N	N	37		46.9158	0.766667	0	12	0	12	0	12	0	12	0	12	0	12	0	12	0	12	0	12	0	12	102.821
350	66	F	BLACK/NONHISPANIC	21.3	1			DD Kidney		1	N	Y	27		2.89117	18.8833	0	12	0	12	0	12	0	12	0	12	0	12	0	12	1	9.82341	0	12	0	12	91.4591
351	59	M	BLACK/NONHISPANIC	28	1		Y	DD Kidney		1	N	N	60		56.4435	28.4333	0	12	0	12	0	12	0	12	0	12	0	12	0	12	1	4.40246	0	12	0	12	42.6283
352	14	M	BLACK/NONHISPANIC	22.9	1	Y		DD Kidney		1	N	Y	40		0	33.3333	0	12	0	12	0	12	0	12	0	12	0	12	0	12	0	12	0	12	0	12	40.5978
353	48	M	WHITE/HISPANIC	31.8	1	Y		LD Kidney		1	N	N	25		0	0.8	0	12	0	12	0	12	0	12	0	12	0	12	0	12	0	12	0	12	0	12	90.1611
354	54	F	WHITE/NONHISPANIC	31	1			LD Kidney		1	N	N	28		39.7864	0.616667	0	12	0	12	0	12	0	12	0	12	0	12	0	12	0	12	0	12	0	12	78.4948
355	30	M	WHITE/NONHISPANIC	29	1			LD Kidney		1	N	N	59		5.91376	0.983333	0	12	0	12	0	12	0	12	0	12	0	12	0	12	0	12	0	12	0	12	109.001
356	51	F	WHITE/NONHISPANIC	35	1	Y		LD Kidney		2	N	N	31		0	1.08333	0	12	0	12	0	12	0	12	0	12	0	12	0	12	0	12	0	12	0	12	70.8845
357	53	M	WHITE/HISPANIC	27	1		Y	LD Kidney		1	N	N	52		2.29979	0.616667	0	12	0	12	0	12	0	12	0	12	0	12	0	12	0	12	0	12	0	12	60.1757
358	60	M	WHITE/HISPANIC	22.4	1			DD Kidney		1	Y	N	0.5		70.4723	24.2833	0	12	0	12	0	12	0	12	0	12	0	12	0	12	0	12	0	12	0	12	107.064
359	72	M	WHITE/NONHISPANIC	30	1	Y		LD Kidney		1	N	N	33		0	0.516667	0	12	0	12	0	12	0	12	0	12	0	12	0	12	0	12	0	12	0	12	140.655
360	71	M	WHITE/NONHISPANIC	23.3	1		Y	DD Kidney		1	Y	N	55		2.79261	42.9333	0	12	0	12	0	12	0	12	0	12	0	12	0	12	0	12	0	12	0	12	99.1027
361	56	M	WHITE/NONHISPANIC	18	1			DD Kidney		2	N	N	41		64.7556	42.6667	0	12	0	12	0	12	0	12	0	12	0	12	0	12	0	12	0	12	0	12	97.1944
362	57	F	WHITE/NONHISPANIC	20	1			LD Kidney		2	N	N	34		12.386	1.45	0	12	0	12	0	12	0	12	0	12	0	12	0	12	0	12	0	12	0	12	43.6991
363	48	M	WHITE/HISPANIC	23	1			LD Kidney		1	N	N	49		14.423	0.716667	0	12	0	12	0	12	0	12	0	12	0	12	0	12	0	12	0	12	0	12	47.3312
364	60	M	WHITE/NONHISPANIC	34	1	Y		LD Kidney		1	N	N	60		0	0.666667	0	12	0	12	0	12	0	12	0	12	0	12	0	12	0	12	0	12	0	12	75.3716
365	48	M	BLACK/NONHISPANIC	34	2		Y	DD Kidney		1	N	Y	11		37.5195	35.3667	0	12	0	12	0	12	0	12	0	12	0	12	0	12	0	12	0	12	0	12	80.1837
366	55	M	BLACK/NONHISPANIC	28	1		Y	DD Kidney		1	N	N	54		12.4846	32.3333	0	5.0924	1	5.0924	1	5.0924	0	5.0924	0	5.0924	0	5.0924	0	5.0924	0	5.0924	0	5.0924	0	5.0924
367	69	F	WHITE/HISPANIC	29.2	1		Y	DD Kidney		4	Y	N	51		48.4928	38	0	12	0	12	0	12	0	12	0	12	0	12	0	12	0	12	0	12	0	12	59.3644
368	65	M	WHITE/HISPANIC	24	1		Y	DD Kidney		1	N	Y	39		56.5092	39.3333	0	12	0	12	0	12	0	12	0	12	0	12	0	12	0	12	0	12	0	12	89.5119
369	44	M	WHITE/HISPANIC	23.39	1		Y	DD Kidney		1	N	N	39		65.4784	43.4167	0	12	0	12	0	12	0	12	0	12	0	12	0	12	0	12	0	12	0	12	104.229
370	45	F	WHITE/NONHISPANIC	31.2	2			DD Kidney		1	Y	N	31		6.99795	36.6667	0	12	0	12	0	12	0	12	0	12	0	12	0	12	0	12	0	12	0	12	94.373
371	39	F	WHITE/HISPANIC	29	1		Y	LD Kidney		1	N	N	42		37.6509	0.716667	0	12	0	12	0	12	0	12	0	12	0	12	0	12	0	12	0	12	0	12	60.2918
372	66	F	BLACK/NONHISPANIC	19	2		Y	LD Kidney		1	N	N	42		65.6099	0.583333	0	12	0	12	0	12	0	12	0	12	0	12	0	12	0	12	0	12	0	12	83.621
373	58	M	WHITE/NONHISPANIC	36	1	Y		LD Kidney		1	N	N	56		0	0.783333	0	12	0	12	0	12	0	12	0	12	0	12	0	12	0	12	0	12	0	12	57.575
374	50	M	BLACK/NONHISPANIC	20	1	Y		LD Kidney		1	N	N	25		0	0.733333	0	12	0	12	0	12	0	12	0	12	0	12	0	12	0	12	0	12	0	12	103.039
375	68	M	BLACK/NONHISPANIC	35	1			DD Kidney		1	N	N	63		16.0657	22.8667	0	12	0	12	0	12	0	12	0	12	0	12	0	12	0	12	0	12	0	12	52.9893
376	58	M	WHITE/HISPANIC	25	1		Y	DD Kidney		2	N	N	63		6.01232	28.8833	0	12	0	12	0	12	0	12	0	12	0	12	0	12	0	12	0	12	0	12	20.7239
377	52	F	WHITE/HISPANIC	19.7	1			DD Kidney		3	N	N	27		1.1499	28.5	0	12	0	12	0	12	0	12	0	12	0	12	0	12	0	12	0	12	0	12	78.4745
378	53	F	BLACK/NONHISPANIC	28	1	Y	Y	LD Kidney		1	N	N	30		0	0.666667	0	12	0	12	0	12	0	12	0	12	0	12	0	12	0	12	0	12	0	12	117.628
379	71	M	WHITE/NONHISPANIC	26	2			DD Kidney		2	N	Y	45		66.2341	38.9167	0	12	0	12	0	12	0	12	0	12	0	12	0	12	0	12	1	0.361396	1	8.50924	48.9923
380	16	M	WHITE/HISPANIC	14.9	1			LD Kidney		1	N	N	50		8.54209	0.85	0	12	0	12	0	12	0	12	0	12	0	12	0	12	0	12	0	12	0	12	94.0237
381	29	M	WHITE/HISPANIC	24	1			LD Kidney		1	N	N	26		4.76386	0.55	0	12	0	12	0	12	0	12	0	12	0	12	0	12	0	12	0	12	0	12	56.1141
382	56	M	WHITE/NONHISPANIC	31	1	Y	Y	LD Kidney		2	N	N	49		0	1.2	0	12	0	12	0	12	0	12	0	12	0	12	0	12	0	12	0	12	0	12	73.3179
383	70	M	WHITE/NONHISPANIC	35	1	Y	Y	LD Kidney		2	N	N	45		0	1.23333	0	12	0	12	0	12	0	12	0	12	0	12	0	12	0	12	0	12	0	12	93.8525
384	61	F	WHITE/NONHISPANIC	33	1	Y		LD Kidney		1	N	N	61		0	0.816667	0	12	0	12	0	12	0	12	0	12	0	12	0	12	0	12	0	12	0	12	65.2271
385	61	F	BLACK/NONHISPANIC	31	1		Y	DD Kidney		1	N	N	65		19.0226	25.7	0	12	0	12	0	12	0	12	0	12	0	12	0	12	0	12	0	12	0	12	61.834
386	64	M	WHITE/HISPANIC	27.8	1		Y	DD Kidney		1	N	N	51		35.4825	31.6833	0	12	0	12	0	12	0	12	0	12	0	12	0	12	0	12	0	12	0	12	51.0268
387	9	F	WHITE/NONHISPANIC	17.9	1			DD Kidney	Y	1	N	N	20		29.5031	24.1667	0	12	0	12	0	12	0	12	0	12	0	12	0	12	0	12	0	12	0	12	146.196
388	71	F	WHITE/HISPANIC	24.1	1		Y	DD Kidney/LIVER		1	Y	N	20		1.70842	18.4	0	12	0	12	0	12	0	12	0	12	0	12	0	12	0	12	1	2.92402	0	12	88.0982
389	61	F	WHITE/NONHISPANIC	20	1			DD Kidney		2	N	N	58		32.5257	18.5833	0	12	0	12	0	12	0	12	0	12	0	12	0	12	0	12	0	12	0	12	62.7961
390	31	M	BLACK/NONHISPANIC	38	1		Y	LD Kidney		2	N	N	60		16.6242	1.83333	0	12	0	12	0	12	0	12	0	12	0	12	0	12	0	12	0	12	0	12	64.1289
391	57	M	WHITE/NONHISPANIC	27	2			LD Kidney		2	N	N	43		43.6632	1.2	0	12	0	12	0	12	0	12	0	12	0	12	0	12	0	12	0	12	0	12	96.514
392	46	M	BLACK/NONHISPANIC	22	1			LD Kidney		1	N	N	59		61.7331	0.65	0	12	0	12	0	12	0	12	0	12	0	12	0	12	0	12	0	12	0	12	70.6808
393	30	F	WHITE/NONHISPANIC	26	2	Y		LD Kidney		3	N	N	34		0	1.4	0	12	0	12	0	12	0	12	0	12	0	12	0	12	0	12	0	12	0	12	89.05
394	46	M	WHITE/NONHISPANIC	31.2	1	Y		LD Kidney		2	N	N	44		0	1.13333	0	12	0	12	0	12	0	12	0	12	0	12	0	12	0	12	0	12	0	12	58.3978
395	58	M	WHITE/HISPANIC	20.9	1			DD Kidney/HEART		2	Y	N	39		11.9261	33.7	0	2.62834	1	2.62834	1	2.62834	0	2.62834	0	2.62834	0	2.62834	0	2.62834	0	2.62834	0	2.62834	0	2.62834
396	45	M	WHITE/HISPANIC	30	1			LD Kidney		1	N	N	36		19.3511	0.85	0	12	0	12	0	12	0	12	0	12	0	12	0	12	0	12	0	12	0	12	92.0813
397	20	M	WHITE/NONHISPANIC	20	1			LD Kidney		2	N	N	44		32.2957	1.38333	0	12	0	12	0	12	0	12	0	12	0	12	0	12	0	12	0	12	0	12	76.57
398	59	F	WHITE/NONHISPANIC	37.2	1			LD Kidney		2	N	N	66		27.3676	1.16667	0	12	0	12	0	12	0	12	0	12	0	12	0	12	0	12	0	12	0	12	94.4751
399	40	M	ASIAN/NONHISPANIC	24	1			LD Kidney		2	N	N	26		12.5175	1.23333	0	12	0	12	0	12	0	12	0	12	0	12	0	12	0	12	0	12	0	12	82.0393
400	56	F	BLACK/NONHISPANIC	23	2			LD Kidney		1	N	N	34		23.5565	0.666667	0	12	0	12	0	12	0	12	0	12	0	12	0	12	0	12	0	12	0	12	89.7063
401	68	M	WHITE/HISPANIC	28	1		Y	DD Kidney		1	N	N	27		19.5483	40.3	0	12	0	12	0	12	0	12	0	12	0	12	0	12	0	12	1	7.78645	0	12	89.778
402	25	M	BLACK/NONHISPANIC	25.7	1		Y	DD Kidney		1	Y	Y	36		80.8871	31.6667	1	0	1	0	0	0	0	0	0	0	0	0	0	0	0	0	0	0	0	0
403	30	M	WHITE/NONHISPANIC	23	1	Y		LD Kidney		1	N	N	31		0	0.65	0	12	0	12	0	12	0	12	0	12	0	12	0	12	0	12	0	12	0	12	87.0604
404	49	F	WHITE/NONHISPANIC	18	1			DD Kidney		2	N	N	17		9.46201	23.1667	0	12	0	12	0	12	0	12	0	12	0	12	0	12	0	12	0	12	0	12	94.7649
405	57	M	WHITE/HISPANIC	28	1		Y	LD Kidney		2	Y	N	54		8.47639	2.45	0	12	0	12	0	12	0	12	0	12	0	12	0	12	0	12	0	12	0	12	96.0457
406	57	F	WHITE/HISPANIC	35	1			DD Kidney		2	N	N	43		177.544	35.9667	0	6.40657	1	6.40657	1	6.40657	0	6.40657	0	6.40657	0	6.40657	0	6.40657	0	6.40657	0	6.40657	0	6.40657
407	68	M	BLACK/NONHISPANIC	26	1		Y	DCD Kidney		1	N	Y	31		45.7988	36.9	0	12	0	12	0	12	0	12	0	12	0	12	0	12	0	12	0	12	0	12	95.4923
408	53	M	WHITE/NONHISPANIC	28	1	Y		DD Kidney		1	N	N	34		0	19.75	0	12	0	12	0	12	0	12	0	12	0	12	0	12	0	12	0	12	0	12	88.1355
409	69	F	WHITE/NONHISPANIC	30	1			DD Kidney		1	N	Y	50		69.9466	24.9833	0	12	0	12	0	12	0	12	0	12	0	12	0	12	0	12	0	12	0	12	27.3759
410	67	M	WHITE/NONHISPANIC	33	1		Y	LD Kidney		1	N	N	57		25.1992	0.583333	0	12	0	12	0	12	0	12	0	12	0	12	1	0.427105	0	12	0	12	0	12	70.9451
411	44	M	WHITE/HISPANIC	25	2	Y		LD Kidney		1	N	N	46		0	0.766667	0	12	0	12	0	12	0	12	0	12	0	12	0	12	0	12	0	12	0	12	89.4108
412	42	M	WHITE/HISPANIC	23.8	1			LD Kidney		1	N	N	28		24.0164	0.616667	0	12	0	12	0	12	0	12	0	12	0	12	0	12	0	12	0	12	0	12	132.725
413	3	M	WHITE/NONHISPANIC	20.7	1			DD Kidney		1	N	N	22		39.1622	27.8333	0	12	0	12	0	12	0	12	0	12	0	12	0	12	0	12	0	12	0	12	140.352
414	69	F	BLACK/HISPANIC	34.1	1		Y	DD Kidney		2	N	N	46		47.1786	45.8667	0	12	0	12	0	12	0	12	0	12	0	12	0	12	1	9.16632	1	0.361396	1	6.07803	27.3759
415	38	F	BLACK/NONHISPANIC	28.2	1		Y	DD Kidney		1	N	N	62		60.2218	29.0333	0	12	0	12	0	12	1	1.70842	1	2.7269	0	12	0	12	0	12	1	0.525667	1	3.0883	45.3361
416	47	M	WHITE/HISPANIC	29.3	1			DD Kidney		2	N	N	17		11.2361	32.45	0	12	0	12	0	12	0	12	0	12	0	12	0	12	0	12	0	12	0	12	68.3149
417	55	M	WHITE/NONHISPANIC	23.8	1		Y	DD Kidney		1	N	Y	62		51.2526	44.9167	0	12	0	12	0	12	0	12	0	12	0	12	0	12	0	12	0	12	0	12	101.99
418	52	F	WHITE/HISPANIC	17.9	1			LD Kidney		1	N	N	26		5.35524	0.7	0	12	0	12	0	12	0	12	0	12	0	12	0	12	0	12	0	12	0	12	80.7664
419	12	M	WHITE/HISPANIC	21.1	2			LD Kidney		1	Y	N	39		131.877	1.76667	0	12	0	12	0	12	0	12	0	12	0	12	0	12	1	0.821355	0	12	0	12	55.6691
420	52	M	WHITE/HISPANIC	28.7	2	Y		LD Kidney		3	N	N	46		0	1.25	0	12	0	12	0	12	0	12	0	12	0	12	0	12	0	12	0	12	0	12	61.1554
421	77	M	WHITE/NONHISPANIC	26.6	1			LD Kidney		2	N	N	51		9.85626	1.08333	0	12	0	12	0	12	0	12	0	12	0	12	0	12	0	12	0	12	0	12	57.5718
422	34	M	WHITE/NONHISPANIC	24.1	1	Y		LD Kidney		3	N	N	41		0	2.18333	0	12	0	12	0	12	0	12	0	12	0	12	0	12	0	12	0	12	0	12	52.6031
423	43	M	WHITE/HISPANIC	27.9	1			LD Kidney		1	N	N	51		32.6899	0.516667	0	12	0	12	0	12	0	12	0	12	0	12	0	12	0	12	0	12	0	12	103.987
424	8	M	BLACK/NONHISPANIC	16.4	1	Y		DD Kidney		1	N	N	18		0	23.8333	0	12	0	12	0	12	0	12	0	12	0	12	0	12	1	9.98768	0	12	0	12	169.111
425	69	M	WHITE/NONHISPANIC	29.9	1			LD Kidney		1	N	N	27		9.29774	0.783333	0	12	0	12	0	12	0	12	0	12	0	12	0	12	0	12	0	12	0	12	89.1495
426	44	M	BLACK/NONHISPANIC	26.6	1		Y	LD Kidney		2	N	N	45		18.3326	1.33333	0	12	0	12	0	12	0	12	0	12	0	12	0	12	0	12	0	12	0	12	51.5316
427	60	F	WHITE/HISPANIC	28.8	1	Y		LD Kidney		3	N	N	39		0	1.61667	0	12	0	12	0	12	0	12	0	12	0	12	0	12	0	12	0	12	0	12	70.1742
428	56	F	BLACK/NONHISPANIC	20.4	2			LD Kidney		1	N	N	61		51.6797	0.616667	0	12	0	12	0	12	0	12	0	12	0	12	0	12	0	12	0	12	0	12	75.3823
429	42	M	WHITE/HISPANIC	32.6	1			DD Kidney		1	N	Y	18		58.6776	52.9833	0	12	0	12	0	12	0	12	0	12	0	12	0	12	0	12	0	12	0	12	80.0224
430	2	M	BLACK/NONHISPANIC	19.5	1			LD Kidney		1	N	N	28		13.7659	0.65	0	12	0	12	0	12	0	12	0	12	0	12	0	12	0	12	0	12	0	12	238.73
431	51	F	BLACK/NONHISPANIC	19.9	2			DD Kidney		1	N	N	39		14.3573	26.15	0	12	0	12	0	12	0	12	0	12	0	12	0	12	0	12	0	12	0	12	113.857
432	57	F	BLACK/NONHISPANIC	27.3	1		Y	DD Kidney		1	N	N	55		35.4168	43.6167	0	11.4661	1	11.4661	1	11.4661	0	11.4661	0	11.4661	0	11.4661	0	11.4661	0	11.4661	1	7.45791	0	11.4661
433	58	F	WHITE/NONHISPANIC	32	1			LD Kidney		2	N	N	35		25.4949	1.16667	0	12	0	12	0	12	0	12	0	12	0	12	0	12	0	12	0	12	0	12	95.1411
434	20	F	WHITE/HISPANIC	19	1			LD Kidney		1	N	N	31		37.6838	0.633333	0	12	0	12	0	12	0	12	0	12	0	12	0	12	0	12	0	12	0	12	105.727
435	41	M	WHITE/HISPANIC	35	1		Y	LD Kidney		1	N	N	64		11.8604	0.833333	0	12	0	12	0	12	0	12	0	12	0	12	0	12	0	12	0	12	0	12	50.8183
436	50	F	WHITE/HISPANIC	27.2	1			DD Kidney		1	N	Y	41		35.8439	35.1	0	12	0	12	0	12	0	12	0	12	0	12	0	12	0	12	0	12	0	12	100.641
437	62	M	WHITE/NONHISPANIC	26.1	1		Y	LD Kidney		2	N	N	27		16.8542	1.35	0	12	0	12	0	12	0	12	0	12	0	12	0	12	0	12	0	12	0	12	78.791
438	76	M	WHITE/HISPANIC	29.1	1		Y	DD Kidney		1	N	Y	51		12.8131	41.1	0	12	0	12	0	12	0	12	0	12	0	12	0	12	0	12	0	12	0	12	72.2754
439	68	M	WHITE/NONHISPANIC	24.3	1	Y		DD Kidney		1	N	N	62		0	31.4333	0	12	0	12	0	12	0	12	0	12	0	12	0	12	0	12	0	12	0	12	55.6723
440	58	F	BLACK/HISPANIC	28.5	1			LD Kidney		1	N	N	32		30.8501	0.55	0	12	0	12	0	12	0	12	0	12	0	12	0	12	0	12	0	12	0	12	63.3431
441	78	M	WHITE/NONHISPANIC	27.6	1	Y		LD Kidney	Y	1	N	N	46		0	0.6	0	12	0	12	0	12	0	12	0	12	0	12	0	12	0	12	0	12	0	12	82.8728
442	47	M	WHITE/HISPANIC	34.6	1			LD Kidney		3	N	N	43		47.1129	1.78333	0	4.43532	1	4.43532	1	4.43532	0	4.43532	0	4.43532	0	4.43532	0	4.43532	0	4.43532	0	4.43532	0	4.43532
443	53	M	BLACK/NONHISPANIC	29.7	1			DD Kidney		1	N	N	57		56.0164	29.0333	0	12	0	12	0	12	0	12	0	12	0	12	0	12	0	12	0	12	0	12	64.4354
444	48	M	WHITE/HISPANIC	24.3	1			DD Kidney		2	N	N	52		62.7515	41.1333	0	12	0	12	0	12	0	12	0	12	0	12	0	12	0	12	0	12	0	12	49.846
445	57	M	WHITE/HISPANIC	33.7	1		Y	DD Kidney		2	Y	Y	57		61.2402	34.1667	0	12	0	12	0	12	0	12	0	12	0	12	0	12	0	12	0	12	0	12	66.2559
446	52	M	BLACK/NONHISPANIC	25.6	1		Y	DD Kidney		1	N	Y	31		61.1417	19.4	0	12	0	12	0	12	0	12	0	12	0	12	0	12	0	12	0	12	0	12	99.1498
447	51	M	BLACK/NONHISPANIC	26.8	1		Y	DD Kidney		1	N	Y	56		69.9138	33.4833	0	12	0	12	0	12	0	12	0	12	0	12	0	12	0	12	0	12	0	12	40.7174
448	68	M	WHITE/HISPANIC	17.2	1	Y		LD Kidney		1	N	N	62		0	0.633333	0	12	0	12	0	12	0	12	0	12	0	12	0	12	0	12	1	11.5975	0	12	93.5967
449	41	M	WHITE/HISPANIC	26.3	1			DD Kidney		1	N	Y	41		60.5175	48.2833	0	12	0	12	0	12	0	12	0	12	0	12	0	12	0	12	0	12	0	12	82.3613
450	4	M	BLACK/NONHISPANIC	16.1	1	Y	Y	DD Kidney		1	N	N	17		0	27.9333	0	12	0	12	0	12	0	12	0	12	0	12	0	12	0	12	0	12	0	12	165.605
451	39	M	BLACK/NONHISPANIC	22.6	1			LD Kidney		1	N	N	26		3.31828	0.616667	0	12	0	12	0	12	0	12	0	12	0	12	0	12	0	12	0	12	0	12	125.119
452	70	M	WHITE/NONHISPANIC	33.9	1		Y	DD Kidney		1	N	Y	45		40.7064	40.3167	1	4.46817	1	4.46817	0	4.46817	0	4.46817	0	4.46817	0	4.46817	0	4.46817	0	4.46817	0	4.46817	0	4.46817
453	48	F	BLACK/NONHISPANIC	27.4	1			LD Kidney		2	N	N	22		32.7228	0.716667	0	12	0	12	0	12	0	12	0	12	0	12	0	12	0	12	1	1.05133	0	12	100.658
454	21	M	BLACK/NONHISPANIC	24.6	2			LD Kidney		1	N	N	20		99.7454	0.7	0	12	0	12	0	12	0	12	0	12	0	12	0	12	0	12	0	12	0	12	97.8989
455	67	M	WHITE/NONHISPANIC	28.5	1	Y	Y	LD Kidney		1	N	N	60		0	0.883333	0	12	0	12	0	12	0	12	0	12	0	12	0	12	0	12	0	12	0	12	61.7614
456	34	F	WHITE/NONHISPANIC	35.4	1			LD Kidney		1	N	N	56		11.9589	0.616667	0	12	0	12	0	12	0	12	0	12	0	12	0	12	0	12	0	12	0	12	112.612
457	70	M	WHITE/HISPANIC	29.9	1			LD Kidney		3	N	N	30		9.59343	2.23333	0	12	0	12	0	12	0	12	0	12	0	12	0	12	0	12	0	12	0	12	67.1817
458	2	M	WHITE/NONHISPANIC	17.2	1			LD Kidney		1	N	N	31		19.0554	0.783333	0	12	0	12	0	12	0	12	0	12	0	12	0	12	0	12	0	12	0	12	175.786
459	20	F	BLACK/NONHISPANIC	34.8	1	Y		DD Kidney		1	N	N	29		0	16.7	0	12	0	12	0	12	0	12	0	12	0	12	0	12	0	12	0	12	0	12	91.3495
460	39	M	BLACK/NONHISPANIC	27.7	1			LD Kidney		1	N	N	58		14.0287	0.6	0	12	0	12	0	12	0	12	0	12	0	12	0	12	1	0.459959	0	12	0	12	49.9964
461	63	F	WHITE/HISPANIC	25.4	1		Y	DD Kidney/LIVER		1	N	N	21		9.88912	10.95	0	12	0	12	0	12	0	12	0	12	0	12	0	12	0	12	1	0.952772	1	2.26694	96.6362
462	57	M	WHITE/NONHISPANIC	26.3	1	Y	Y	LD Kidney		4	N	N	47		0	2.16667	0	12	0	12	0	12	0	12	0	12	0	12	0	12	0	12	0	12	0	12	66.2559
463	67	M	BLACK/NONHISPANIC	25.3	1			DD Kidney		1	N	N	50		47.6715	43.6	0	12	0	12	0	12	0	12	0	12	0	12	0	12	0	12	0	12	0	12	64.979
464	71	M	BLACK/NONHISPANIC	38.3	1		Y	DD Kidney		1	N	N	58		7.65503	43.3	0	12	0	12	0	12	0	12	0	12	0	12	0	12	1	2.29979	0	12	0	12	49.1526
465	66	M	BLACK/NONHISPANIC	22	2		Y	LD Kidney		2	N	N	22		5.28953	1.65	0	12	0	12	0	12	0	12	0	12	0	12	0	12	0	12	0	12	0	12	102.071
466	65	M	BLACK/NONHISPANIC	32.3	1			DD Kidney		2	N	Y	30		96.4271	45.8333	0	12	0	12	0	12	0	12	0	12	0	12	0	12	1	1.11704	0	12	0	12	65.8984
467	56	M	BLACK/NONHISPANIC	23.6	1		Y	DD Kidney		1	N	Y	49		28.3203	28.1667	0	12	0	12	0	12	0	12	0	12	0	12	0	12	0	12	1	1.28131	0	12	70.1991
468	53	M	BLACK/NONHISPANIC	35.4	1			DD Kidney		2	N	Y	36		18.3984	10.15	0	12	0	12	0	12	0	12	0	12	1	9.13347	0	12	1	1.54415	1	0.919918	1	2.75975	18.4226
469	47	M	WHITE/NONHISPANIC	21.6	1	Y		DD Kidney		1	N	N	19		0	19.1833	0	12	0	12	0	12	0	12	0	12	0	12	0	12	0	12	0	12	0	12	100.643
470	54	F	WHITE/HISPANIC	29.7	1			DD Kidney		1	N	Y	48		29.5031	37.75	0	12	0	12	0	12	0	12	0	12	0	12	0	12	0	12	1	2.33265	0	12	68.5146
471	21	M	WHITE/HISPANIC	18.5	1	Y		LD Kidney		1	N	N	41		0	0.483333	0	12	0	12	0	12	0	12	0	12	0	12	0	12	0	12	0	12	0	12	60.2561
472	65	F	WHITE/NONHISPANIC	35.1	1		Y	LD Kidney		1	N	N	31		20.4353	0.516667	0	12	0	12	0	12	0	12	0	12	1	2.39836	0	12	0	12	1	2.3655	0	12	63.4198
473	32	M	WHITE/HISPANIC	21.1	1	Y		LD Kidney		1	N	N	36		0	0.633333	0	12	0	12	0	12	0	12	0	12	0	12	0	12	0	12	0	12	0	12	110.342
474	66	M	WHITE/HISPANIC	26.2	1			DD Kidney		3	N	Y	54		48	54.85	0	12	0	12	0	12	0	12	0	12	0	12	0	12	0	12	0	12	0	12	63.4735
475	50	M	WHITE/HISPANIC	26.7	1	Y		LD Kidney		1	N	N	27		0	0.6	0	12	0	12	0	12	0	12	0	12	0	12	0	12	0	12	0	12	0	12	103.432
476	47	M	BLACK/NONHISPANIC	20.7	1			DD Kidney		1	N	N	49		63.7043	32.4833	0	12	0	12	0	12	0	12	0	12	0	12	0	12	0	12	0	12	0	12	52.568
477	62	M	BLACK/NONHISPANIC	27.4	1		Y	DD Kidney		2	N	Y	54		91.6961	33.5333	0	12	0	12	0	12	0	12	0	12	0	12	1	0.459959	0	12	1	1.18275	0	12	91.3187
478	63	F	WHITE/HISPANIC	25.2	1		Y	DD Kidney		3	N	Y	51		45.7659	33.3833	0	2.85832	1	2.85832	1	2.85832	1	0.0985626	0	2.85832	0	2.85832	1	0.0985626	0	2.85832	0	2.85832	0	2.85832
479	55	F	WHITE/HISPANIC	21.3	1	Y		DD Kidney		1	N	Y	53		0	29.6833	0	12	0	12	0	12	0	12	0	12	0	12	0	12	1	0.657084	1	0.459959	1	1.577	44.3174
480	64	F	BLACK/NONHISPANIC	21.9	1			DD Kidney		1	N	N	52		58.7433	52.7333	0	12	0	12	0	12	0	12	0	12	0	12	0	12	0	12	0	12	0	12	61.2106
481	69	M	ASIAN/NONHISPANIC	24	1		Y	DD Kidney		1	N	Y	65		6.76797	32.1	0	12	0	12	0	12	0	12	0	12	0	12	0	12	1	2.43121	0	12	0	12	39.9699
482	74	M	WHITE/HISPANIC	26.7	1			DD Kidney		1	N	N	65		30.7515	27.9667	0	5.8152	1	5.8152	1	5.8152	0	5.8152	0	5.8152	0	5.8152	0	5.8152	0	5.8152	0	5.8152	0	5.8152
483	71	M	BLACK/NONHISPANIC	29.4	1		Y	LD Kidney		1	N	N	62		42.9076	0.783333	0	12	0	12	0	12	0	12	0	12	0	12	0	12	0	12	0	12	0	12	54.4554
484	18	M	BLACK/NONHISPANIC	22.4	1			DD Kidney		1	N	N	21		3.97536	5.6	0	12	0	12	0	12	0	12	0	12	0	12	0	12	0	12	0	12	0	12	124.392
485	67	M	WHITE/NONHISPANIC	32.4	1		Y	LD Kidney		1	N	N	55		37.9795	0.716667	0	12	0	12	0	12	0	12	0	12	0	12	0	12	0	12	0	12	0	12	68.6125
486	46	M	WHITE/HISPANIC	30.7	1		Y	DD Kidney		1	N	N	33		23.0965	26.1333	0	12	0	12	0	12	0	12	0	12	0	12	0	12	0	12	0	12	0	12	101.352
487	57	F	BLACK/NONHISPANIC	32.2	1			DD Kidney		2	N	Y	47		17.1828	37.0667	0	12	0	12	0	12	0	12	0	12	0	12	0	12	0	12	1	2.56263	0	12	44.1908
488	69	F	BLACK/NONHISPANIC	35.2	1	Y	Y	DD Kidney		1	N	N	67		0	36.75	0	12	0	12	0	12	0	12	0	12	0	12	0	12	0	12	0	12	0	12	53.1969
489	70	M	WHITE/NONHISPANIC	24.4	1	Y		DD Kidney		1	N	N	21		0	33.9833	0	12	0	12	0	12	0	12	0	12	0	12	0	12	0	12	1	2.52977	0	12	75.3867
490	65	F	WHITE/HISPANIC	34.2	1		Y	DD Kidney		2	N	Y	63		29.4045	35.1	0	12	0	12	0	12	0	12	0	12	0	12	0	12	0	12	0	12	0	12	58.8486
491	52	M	BLACK/NONHISPANIC	22.8	1			DD Kidney		1	N	N	38		137.232	20.8333	0	12	0	12	0	12	0	12	0	12	0	12	0	12	0	12	0	12	0	12	27.3686
492	71	M	WHITE/HISPANIC	30.2	1	Y	Y	DD Kidney		1	N	N	63		0	39.1	0	12	0	12	0	12	0	12	0	12	0	12	0	12	0	12	0	12	0	12	85.0286
493	57	M	WHITE/NONHISPANIC	29.2	1	Y	Y	DD Kidney		2	N	Y	59		0	22	0	11.3018	1	11.3018	1	11.3018	0	11.3018	0	11.3018	0	11.3018	0	11.3018	1	0.821355	0	11.3018	0	11.3018
494	63	F	BLACK/NONHISPANIC	25.8	2		Y	DD Kidney		2	N	N	36		103.261	23.9833	0	12	0	12	0	12	0	12	0	12	0	12	0	12	0	12	0	12	0	12	46.0524
495	41	M	BLACK/NONHISPANIC	22.4	1			DD Kidney		1	N	Y	10		62.3573	42.7833	0	12	0	12	0	12	0	12	0	12	0	12	0	12	0	12	0	12	0	12	105.834
496	50	F	WHITE/HISPANIC	29.3	1			DD Kidney		1	N	Y	37		63.3758	33.9667	0	12	0	12	0	12	0	12	0	12	0	12	0	12	0	12	0	12	0	12	65.3879
497	46	F	ASIAN/NONHISPANIC	18.1	1	Y		LD Kidney		1	N	N	50		0	0.616667	0	12	0	12	0	12	0	12	0	12	0	12	0	12	0	12	0	12	0	12	88.0775
498	31	M	WHITE/NONHISPANIC	19.8	1	Y		LD Kidney		1	N	N	57		0	0.833333	0	12	0	12	0	12	0	12	0	12	0	12	0	12	1	0.197125	0	12	0	12	112.615
499	21	F	WHITE/HISPANIC	23.9	1			DD Kidney		1	N	N	27		57.1335	20.7	0	12	0	12	0	12	0	12	0	12	0	12	0	12	0	12	0	12	0	12	53.3704
500	45	M	WHITE/HISPANIC	26	1			LD Kidney		1	N	N	19		79.2115	0.75	0	12	0	12	0	12	0	12	0	12	0	12	0	12	0	12	0	12	0	12	80.0792
